# Supplementary material for: KinOrtho: a method for mapping human kinase orthologs across the tree of life and illuminating understudied kinases
Source: BMC Bioinformatics. 2021 Sep 18;22:446. doi: 10.1186/s12859-021-04358-3 (PMC8449880; doi:10.1186/s12859-021-04358-3)
Supplement: Supplementary file 2 — Additional file 2. Fusion event. [file 12859_2021_4358_MOESM2_ESM.xlsx]

## Sheet: Fusion
Gene with Multiple Kinase Domains						Domain 1's Ortholog		Domain 2's Ortholog		Supporting Information for Human Proteins									Pi: the ith kinase domain of protein P
										PPI		Co-ExpNormal		Co-ExpCancer		Co-Occurrence
Taxonomy ID	Kingdom	Clade	Species	Gene name	UniProt ID	Human Kinase	UniProt ID	Human Kinase	UniProt ID	Score	%*	r	%**	r	%**	J	%***		Source of PPI: STRING v11.0
10029	Eukaryota	Mammals	Cricetulus griseus	I79_021387	G3ICI9	BUB1B	O60566	PAK6	Q9NQU5	0	0	0.242779	0.458	0.0523137	0.25	0.669291	0.965		Source of expression (normal): GTEx v8
56216	Eukaryota	Mammals	Neotoma lepida	A6R68_04677	A0A1A6GM38	SBK2	P0C263	SBK3	P0C264	243	0.657	0.723194	0.973	0.312825	0.898	0.453608	0.755		Source of expression (cancer): DepMap 20Q4
56216	Eukaryota	Mammals	Neotoma lepida	A6R68_07963	A0A1A6GCR2	TSSK1B	Q9BXA7	TSSK2	Q96PF2	0	0	N/A	N/A	0.0794601	0.368	0.234177	0.394		r: Pearson correlation coefficient
246437	Eukaryota	Mammals	Tupaia chinensis	TREES_T100000894	L9JFE4	MAPK12	P53778	MAPK11	Q15759	918	0.98	0.489659	0.802	0.573298	0.997	0.370968	0.616		J: Jaccard index
885580	Eukaryota	Mammals	Fukomys damarensis	H920_01117	A0A091E459	SRMS	Q9H3Y6	PTK6	Q13882	910	0.977	0.490655	0.803	0.528867	0.993	0.510638	0.836		%*: percentile of PPI score across all kinase-related PPI scores
885580	Eukaryota	Mammals	Fukomys damarensis	H920_02105	A0A091E193	SBK2	P0C263	SBK3	P0C264	243	0.657	0.723194	0.973	0.312825	0.898	0.453608	0.755		%**: percentile of |r| across all kinase pairs' |r|
885580	Eukaryota	Mammals	Fukomys damarensis	H920_05544	A0A091DR23	BUB1B	O60566	PAK6	Q9NQU5	0	0	0.242779	0.458	0.0523137	0.25	0.669291	0.965		%***: percentile of J across all kinase pairs' J
8839	Eukaryota	Birds	Anas platyrhynchos	Anapl_05804	R0M3H6	RPS6KA61	Q9UK32	RPS6KA32	P51812	912	0.978	0.105355	0.208	0.0656021	0.31	0.21875	0.373
9009	Eukaryota	Birds	Callipepla squamata	ASZ78_011704	A0A226MLU1	BUB1B	O60566	PAK6	Q9NQU5	0	0	0.242779	0.458	0.0523137	0.25	0.669291	0.965
12930	Eukaryota	Birds	Amazona aestiva	AAES_158822	A0A0Q3LUN2	ACVRL1	P37023	ACVR1B	P36896	197	0.448	0.309594	0.566	0.248787	0.821	0.477273	0.79
12930	Eukaryota	Birds	Amazona aestiva	AAES_160146	A0A0Q3LUF2	FN3KRP	Q9HA64	FN3K	Q9H479	0	0	0.416555	0.714	0.400898	0.96	0.0228867	0.021
30419	Eukaryota	Birds	Opisthocomus hoazin	N306_12751	A0A091WBC8	RPS6KA61	Q9UK32	RPS6KA32	P51812	912	0.978	0.105355	0.208	0.0656021	0.31	0.21875	0.373
50402	Eukaryota	Birds	Charadrius vociferus	N301_11184	A0A0A0AC81	RPS6KA61	Q9UK32	RPS6KA32	P51812	912	0.978	0.105355	0.208	0.0656021	0.31	0.21875	0.373
85066	Eukaryota	Birds	Corvus brachyrhynchos	N302_05803	A0A091EBE2	RPS6KA61	Q9UK32	RPS6KA32	P51812	912	0.978	0.105355	0.208	0.0656021	0.31	0.21875	0.373
118200	Eukaryota	Birds	Picoides pubescens	N307_06897	A0A093G661	RPS6KA61	Q9UK32	RPS6KA32	P51812	912	0.978	0.105355	0.208	0.0656021	0.31	0.21875	0.373
128390	Eukaryota	Birds	Nipponia nippon	Y956_03565	A0A091V1C8	RPS6KA61	Q9UK32	RPS6KA32	P51812	912	0.978	0.105355	0.208	0.0656021	0.31	0.21875	0.373
333673	Eukaryota	Birds	Hirundo rustica rustica	DUI87_09209	A0A3M0KTN5	TXK	P42681	TEC	P42680	906	0.974	0.598572	0.903	0.410197	0.964	0.367816	0.611
333673	Eukaryota	Birds	Hirundo rustica rustica	DUI87_25465	A0A3M0J9Y5	BUB1B	O60566	PAK6	Q9NQU5	0	0	0.242779	0.458	0.0523137	0.25	0.669291	0.965
441894	Eukaryota	Birds	Struthio camelus australis	N308_09398	A0A093KCA0	RPS6KA61	Q9UK32	RPS6KA32	P51812	912	0.978	0.105355	0.208	0.0656021	0.31	0.21875	0.373
8469	Eukaryota	Reptiles	Chelonia mydas	UY3_05661	M7BN29	ACAD10	Q6JQN1	MAPKAPK5	Q8IW41	542	0.923	0.667974	0.948	0.516795	0.992	0.211356	0.353
8469	Eukaryota	Reptiles	Chelonia mydas	UY3_07091	M7BF96	SRMS	Q9H3Y6	PTK6	Q13882	910	0.977	0.490655	0.803	0.528867	0.993	0.510638	0.836
8469	Eukaryota	Reptiles	Chelonia mydas	UY3_17070	M7AMM7	RPS6KA41	O75676	RPS6KA52	O75582	902	0.97	0.362793	0.642	0.0765996	0.357	0.227907	0.39
8469	Eukaryota	Reptiles	Chelonia mydas	UY3_17760	M7AKV8	TXK	P42681	TEC	P42680	906	0.974	0.598572	0.903	0.410197	0.964	0.367816	0.611
13735	Eukaryota	Reptiles	Pelodiscus sinensis	RPS6KA4	K7GIT5	RPS6KA41	O75676	RPS6KA52	O75582	902	0.97	0.362793	0.642	0.0765996	0.357	0.227907	0.39
28377	Eukaryota	Reptiles	Anolis carolinensis	RPS6KA4	H9GML6	RPS6KA41	O75676	RPS6KA52	O75582	902	0.97	0.362793	0.642	0.0765996	0.357	0.227907	0.39
8005	Eukaryota	Fish	Electrophorus electricus	rps6ka6	A0A4W4DWA9	RPS6KA61	Q9UK32	RPS6KA32	P51812	912	0.978	0.105355	0.208	0.0656021	0.31	0.21875	0.373
8128	Eukaryota	Fish	Oreochromis niloticus	ENSONIG00000017654	I3KMB6	RPS6KA61	Q9UK32	RPS6KA32	P51812	912	0.978	0.105355	0.208	0.0656021	0.31	0.21875	0.373
8187	Eukaryota	Fish	Lates calcarifer	ENSLCAG00010001927	A0A4W6C158	RPS6KA61	Q9UK32	RPS6KA32	P51812	912	0.978	0.105355	0.208	0.0656021	0.31	0.21875	0.373
28743	Eukaryota	Fish	Cyprinodon variegatus	ENSCVAG00000006581	A0A3Q2DWP3	RPS6KA61	Q9UK32	RPS6KA32	P51812	912	0.978	0.105355	0.208	0.0656021	0.31	0.21875	0.373
30732	Eukaryota	Fish	Oryzias melastigma	ENSOMEG00000008409	A0A3B3D8T1	RPS6KA41	O75676	RPS6KA52	O75582	902	0.97	0.362793	0.642	0.0765996	0.357	0.227907	0.39
30732	Eukaryota	Fish	Oryzias melastigma	ENSOMEG00000014596	A0A3B3C6B6	RPS6KA61	Q9UK32	RPS6KA32	P51812	912	0.978	0.105355	0.208	0.0656021	0.31	0.21875	0.373
37003	Eukaryota	Fish	Kryptolebias marmoratus	ENSKMAG00000015736	A0A3Q3GBC8	RPS6KA61	Q9UK32	RPS6KA32	P51812	912	0.978	0.105355	0.208	0.0656021	0.31	0.21875	0.373
41447	Eukaryota	Fish	Seriola dumerili	ENSSDUG00000016262	A0A3B4UVP8	RPS6KA41	O75676	RPS6KA52	O75582	902	0.97	0.362793	0.642	0.0765996	0.357	0.227907	0.39
42514	Eukaryota	Fish	Pygocentrus nattereri	ENSPNAG00000012021	A0A3B4C256	RPS6KA61	Q9UK32	RPS6KA32	P51812	912	0.978	0.105355	0.208	0.0656021	0.31	0.21875	0.373
52670	Eukaryota	Fish	Austrofundulus limnaeus	rps6ka6	A0A2I4CC10	RPS6KA61	Q9UK32	RPS6KA32	P51812	912	0.978	0.105355	0.208	0.0656021	0.31	0.21875	0.373
52904	Eukaryota	Fish	Scophthalmus maximus	ENSSMAG00000011445	A0A2U9C761	RPS6KA61	Q9UK32	RPS6KA32	P51812	912	0.978	0.105355	0.208	0.0656021	0.31	0.21875	0.373
84645	Eukaryota	Fish	Labeo rohita	ROHU_006108	A0A498MVE4	PTK7	Q13308	MARK1	Q9P0L2	0	0	0.148595	0.29	0.288851	0.874	0.371041	0.617
84645	Eukaryota	Fish	Labeo rohita	ROHU_030596	A0A498LTT4	MAP4K5	Q9Y4K4	CDKL1	Q00532	260	0.699	0.628099	0.924	0.386778	0.953	0.0699588	0.08
84645	Eukaryota	Fish	Labeo rohita	ROHU_035957	A0A498NTD0	BUB1B	O60566	PAK6	Q9NQU5	0	0	0.242779	0.458	0.0523137	0.25	0.669291	0.965
1841481	Eukaryota	Fish	Seriola lalandi dorsalis	ENSSLDG00000024071	A0A3B4YSQ5	RPS6KA61	Q9UK32	RPS6KA32	P51812	912	0.978	0.105355	0.208	0.0656021	0.31	0.21875	0.373
6216	Eukaryota	Protostomia	Hymenolepis diminuta	N/A	A0A158QEX0	TAOK1	Q7L7X3	PIK3C2A	O00443	195	0.435	0.856142	0.998	0.612186	0.998	0.522581	0.85
6216	Eukaryota	Protostomia	Hymenolepis diminuta	HDID_LOCUS9204	A0A158QFP1	MAP3K7	O43318	PINK1	Q9BXM7	411	0.876	0.0839843	0.167	0.102436	0.458	0.675141	0.967
6248	Eukaryota	Protostomia	Strongyloides stercoralis	N/A	A0A0K0DVW4	RPS6KA31	P51812	RPS6KA12	Q15418	968	0.994	0.250065	0.47	0.0698019	0.328	0.345679	0.572
6277	Eukaryota	Protostomia	Acanthocheilonema viteae	NAV_LOCUS3394	A0A498SFC2	IPMK	Q8NFU5	MAPKAPK2	P49137	0	0	0.367473	0.648	0.150492	0.613	0.443114	0.738
6277	Eukaryota	Protostomia	Acanthocheilonema viteae	NAV_LOCUS3921	A0A498SBC2	SRPK3	Q9UPE1	SRPK1	Q96SB4	453	0.897	-0.238056	0.45	0.023317	0.114	0.141463	0.22
6282	Eukaryota	Protostomia	Onchocerca volvulus	WBGene00245115	A0A044V139	SRPK3	Q9UPE1	SRPK1	Q96SB4	453	0.897	-0.238056	0.45	0.023317	0.114	0.141463	0.22
6334	Eukaryota	Protostomia	Trichinella spiralis	RPS6KA	A0A0V1B3Q5	RPS6KA31	P51812	RPS6KA12	Q15418	968	0.994	0.250065	0.47	0.0698019	0.328	0.345679	0.572
6334	Eukaryota	Protostomia	Trichinella spiralis	Taok1	A0A0V1BX56	TAOK1	Q7L7X3	PIK3C2A	O00443	195	0.435	0.856142	0.998	0.612186	0.998	0.522581	0.85
6335	Eukaryota	Protostomia	Trichinella nativa	RPS6KA	A0A0V1L0M7	RPS6KA31	P51812	RPS6KA12	Q15418	968	0.994	0.250065	0.47	0.0698019	0.328	0.345679	0.572
6335	Eukaryota	Protostomia	Trichinella nativa	THG1L	A0A0V1LEG4	TAOK1	Q7L7X3	PIK3C2A	O00443	195	0.435	0.856142	0.998	0.612186	0.998	0.522581	0.85
6336	Eukaryota	Protostomia	Trichinella nelsoni	RPS6KA	A0A0V0RNH0	RPS6KA31	P51812	RPS6KA12	Q15418	968	0.994	0.250065	0.47	0.0698019	0.328	0.345679	0.572
7029	Eukaryota	Protostomia	Acyrthosiphon pisum	ACYPI004772	J9JWK8	RPS6KA31	P51812	RPS6KA12	Q15418	968	0.994	0.250065	0.47	0.0698019	0.328	0.345679	0.572
32264	Eukaryota	Protostomia	Tetranychus urticae	107362239	T1JPZ4	RPS6KA31	P51812	RPS6KA12	Q15418	968	0.994	0.250065	0.47	0.0698019	0.328	0.345679	0.572
34506	Eukaryota	Protostomia	Strongyloides ratti	WBGene00261719	A0A090LFC4	RPS6KA31	P51812	RPS6KA12	Q15418	968	0.994	0.250065	0.47	0.0698019	0.328	0.345679	0.572
36087	Eukaryota	Protostomia	Trichuris trichiura	TTRE_0000515701	A0A077ZAN1	ULK2	Q8IYT8	DCLK2	Q8N568	0	0	0.688204	0.958	0.483422	0.987	0.446512	0.743
41427	Eukaryota	Protostomia	Anopheles atroparvus	N/A	A0A182J7P2	CDK7	P50613	PHKG2	P15735	0	0	0.585807	0.893	-0.164843	0.651	0.298932	0.498
42156	Eukaryota	Protostomia	Litomosoides sigmodontis	NLS_LOCUS3404	A0A3P6T146	SRPK3	Q9UPE1	SRPK1	Q96SB4	453	0.897	-0.238056	0.45	0.023317	0.114	0.141463	0.22
42157	Eukaryota	Protostomia	Onchocerca ochengi	NOO_LOCUS2945	A0A182E4M4	SRPK3	Q9UPE1	SRPK1	Q96SB4	453	0.897	-0.238056	0.45	0.023317	0.114	0.141463	0.22
45882	Eukaryota	Protostomia	Trichinella britovi	kin-18	A0A0V1C9U4	TAOK1	Q7L7X3	PIK3C2A	O00443	195	0.435	0.856142	0.998	0.612186	0.998	0.522581	0.85
53326	Eukaryota	Protostomia	Ancylostoma ceylanicum	Acey_s0013.g2044	A0A016VD66	RPS6KA31	P51812	RPS6KA12	Q15418	968	0.994	0.250065	0.47	0.0698019	0.328	0.345679	0.572
54126	Eukaryota	Protostomia	Pristionchus pacificus	WBGene00107535	H3F734	NLK	Q9UBE8	CAMKK2	Q96RR4	0	0	0.406627	0.701	0.214272	0.762	0.291066	0.485
76193	Eukaryota	Protostomia	Papilio machaon	RR48_03511	A0A0N0PDM4	RPS6KA41	O75676	RPS6KA52	O75582	902	0.97	0.362793	0.642	0.0765996	0.357	0.227907	0.39
92179	Eukaryota	Protostomia	Trichinella sp. T6	kin-18	A0A0V0WSH3	TAOK1	Q7L7X3	PIK3C2A	O00443	195	0.435	0.856142	0.998	0.612186	0.998	0.522581	0.85
92179	Eukaryota	Protostomia	Trichinella sp. T6	RPS6KA	A0A0V0X4G3	RPS6KA31	P51812	RPS6KA12	Q15418	968	0.994	0.250065	0.47	0.0698019	0.328	0.345679	0.572
92180	Eukaryota	Protostomia	Trichinella sp. T8	kin-18	A0A0V1PG66	TAOK1	Q7L7X3	PIK3C2A	O00443	195	0.435	0.856142	0.998	0.612186	0.998	0.522581	0.85
105785	Eukaryota	Protostomia	Cryptotermes secundus	Rps6ka1_3	A0A2J7QSY7	RPS6KA31	P51812	RPS6KA12	Q15418	968	0.994	0.250065	0.47	0.0698019	0.328	0.345679	0.572
121224	Eukaryota	Protostomia	Pediculus humanus corporis	8236899	E0W314	RPS6KA31	P51812	RPS6KA12	Q15418	968	0.994	0.250065	0.47	0.0698019	0.328	0.345679	0.572
121845	Eukaryota	Protostomia	Diaphorina citri	LOC103508577	A0A3Q0IX13	RPS6KA41	O75676	RPS6KA52	O75582	902	0.97	0.362793	0.642	0.0765996	0.357	0.227907	0.39
136037	Eukaryota	Protostomia	Zootermopsis nevadensis	L798_01646	A0A067QK22	RPS6KA41	O75676	RPS6KA52	O75582	902	0.97	0.362793	0.642	0.0765996	0.357	0.227907	0.39
144512	Eukaryota	Protostomia	Trichinella murrelli	RPS6KA	A0A0V0TSA1	RPS6KA31	P51812	RPS6KA12	Q15418	968	0.994	0.250065	0.47	0.0698019	0.328	0.345679	0.572
144512	Eukaryota	Protostomia	Trichinella murrelli	THG1L	A0A0V0TF41	TAOK1	Q7L7X3	PIK3C2A	O00443	195	0.435	0.856142	0.998	0.612186	0.998	0.522581	0.85
158441	Eukaryota	Protostomia	Folsomia candida	Fcan01_05784	A0A226EVG2	RPS6KA41	O75676	RPS6KA52	O75582	902	0.97	0.362793	0.642	0.0765996	0.357	0.227907	0.39
181606	Eukaryota	Protostomia	Trichinella sp. T9	T09_11297	A0A0V0V3G0	TAOK1	Q7L7X3	PIK3C2A	O00443	195	0.435	0.856142	0.998	0.612186	0.998	0.522581	0.85
181606	Eukaryota	Protostomia	Trichinella sp. T9	T09_13143	A0A0V0V237	RPS6KA31	P51812	RPS6KA12	Q15418	968	0.994	0.250065	0.47	0.0698019	0.328	0.345679	0.572
300112	Eukaryota	Protostomia	Temnothorax longispinosus	DBV15_04090	A0A4S2KCD5	PI4KA	P42356	CDC7	O00311	302	0.782	0.542122	0.855	0.412613	0.965	0.519635	0.847
451379	Eukaryota	Protostomia	Syphacia muris	N/A	A0A0N5AVM8	RPS6KA41	O75676	RPS6KA52	O75582	902	0.97	0.362793	0.642	0.0765996	0.357	0.227907	0.39
568069	Eukaryota	Protostomia	Clunio marinus	putative	A0A1J1HPM3	GAK	O14976	LATS1	O95835	0	0	0.686054	0.957	0.208413	0.751	0.673203	0.966
990121	Eukaryota	Protostomia	Trichinella patagoniensis	kin-18	A0A0V0ZF29	TAOK1	Q7L7X3	PIK3C2A	O00443	195	0.435	0.856142	0.998	0.612186	0.998	0.522581	0.85
990121	Eukaryota	Protostomia	Trichinella patagoniensis	RPS6KA	A0A0V0Z9Q2	RPS6KA31	P51812	RPS6KA12	Q15418	968	0.994	0.250065	0.47	0.0698019	0.328	0.345679	0.572
28573	Eukaryota	Fungi	Talaromyces islandicus	PISL3812_05654	A0A0U1LZ69	SRPK3	Q9UPE1	SRPK1	Q96SB4	453	0.897	-0.238056	0.45	0.023317	0.114	0.141463	0.22
37992	Eukaryota	Fungi	Xylaria hypoxylon	E0Z10_g4109	A0A4Z0Z1N4	SRPK3	Q9UPE1	SRPK1	Q96SB4	453	0.897	-0.238056	0.45	0.023317	0.114	0.141463	0.22
58919	Eukaryota	Fungi	Tilletiopsis washingtonensis	FA09DRAFT_305656	A0A316ZD69	PI4K2B	Q8TCG2	PI4K2A	Q9BTU6	808	0.959	0.51635	0.83	0.0399192	0.193	0.0772152	0.092
77044	Eukaryota	Fungi	Rosellinia necatrix	SAMD00023353_2000710	A0A1W2TF43	SRPK3	Q9UPE1	SRPK1	Q96SB4	453	0.897	-0.238056	0.45	0.023317	0.114	0.141463	0.22
135208	Eukaryota	Fungi	Hericium alpestre	EWM64_g457	A0A4Z0AA06	ADCK2	Q7Z695	FN3K	Q9H479	0	0	0.19037	0.367	0.24029	0.808	0.118445	0.174
183478	Eukaryota	Fungi	Stemphylium lycopersici	DDE83_006984	A0A364MXD8	PI4KA	P42356	STK24	Q9Y6E0	262	0.705	0.401062	0.694	0.087926	0.403	0.189493	0.312
196109	Eukaryota	Fungi	Microdochium bolleyi	Micbo1qcDRAFT_12895	A0A136IXK1	SRPK3	Q9UPE1	SRPK1	Q96SB4	453	0.897	-0.238056	0.45	0.023317	0.114	0.141463	0.22
205917	Eukaryota	Fungi	Dentipellis fragilis	EVG20_g205	A0A4Y9ZD68	ADCK2	Q7Z695	FN3KRP	Q9HA64	0	0	0.758328	0.984	0.267226	0.847	0.205423	0.342
264951	Eukaryota	Fungi	Byssochlamys spectabilis	C8Q69DRAFT_443417	A0A443HZ27	SRPK3	Q9UPE1	SRPK1	Q96SB4	453	0.897	-0.238056	0.45	0.023317	0.114	0.141463	0.22
339724	Eukaryota	Fungi	Histoplasma capsulatum NAm1	HCAG_07536	A6RD28	SRPK3	Q9UPE1	SRPK1	Q96SB4	453	0.897	-0.238056	0.45	0.023317	0.114	0.141463	0.22
400682	Eukaryota	Fungi	Amphimedon queenslandica	Aqu2.1.39916	A0A1X7VHV5	RPS6KA31	P51812	RPS6KA12	Q15418	968	0.994	0.250065	0.47	0.0698019	0.328	0.345679	0.572
426418	Eukaryota	Fungi	Pyrenophora tritici-repentis Pt-1C-BFP	PTRG_07414	B2WAV1	PIKFYVE	Q9Y2I7	FN3K	Q9H479	0	0	0.140457	0.275	0.0962029	0.434	0.089896	0.115
559297	Eukaryota	Fungi	Blastomyces dermatitidis ER-3	BDCG_09472	C5GYJ0	SRPK3	Q9UPE1	SRPK1	Q96SB4	453	0.897	-0.238056	0.45	0.023317	0.114	0.141463	0.22
559298	Eukaryota	Fungi	Blastomyces gilchristii SLH14081	BDBG_08737	A0A179UZR0	SRPK3	Q9UPE1	SRPK1	Q96SB4	453	0.897	-0.238056	0.45	0.023317	0.114	0.141463	0.22
861557	Eukaryota	Fungi	Pyrenophora teres f. teres 0-1	PTT_11698	E3RS46	PIKFYVE	Q9Y2I7	FN3KRP	Q9HA64	0	0	0.691766	0.96	0.318759	0.904	0.204874	0.341
946362	Eukaryota	Fungi	Salpingoeca rosetta	PTSG_12653	F2UGL2	ERN2	Q76MJ5	ERN1	O75460	564	0.927	0.239688	0.453	0.0752901	0.351	0.0604703	0.066
1001832	Eukaryota	Fungi	Daldinia sp. EC12	K445DRAFT_323558	A0A1Y2WJN4	SRPK3	Q9UPE1	SRPK1	Q96SB4	453	0.897	-0.238056	0.45	0.023317	0.114	0.141463	0.22
1073090	Eukaryota	Fungi	Penicilliopsis zonata CBS 506.65	ASPZODRAFT_137844	A0A1L9STZ6	SRPK3	Q9UPE1	SRPK1	Q96SB4	453	0.897	-0.238056	0.45	0.023317	0.114	0.141463	0.22
1168221	Eukaryota	Fungi	Coniosporium apollinis CBS 100218	W97_09268	R7Z768	SRPK3	Q9UPE1	SRPK1	Q96SB4	453	0.897	-0.238056	0.45	0.023317	0.114	0.141463	0.22
1182542	Eukaryota	Fungi	Capronia epimyces CBS 606.96	A1O3_01409	W9YT83	SRPK3	Q9UPE1	SRPK1	Q96SB4	453	0.897	-0.238056	0.45	0.023317	0.114	0.141463	0.22
1246581	Eukaryota	Fungi	Paramicrosporidium saccamoebae	PSACC_02371	A0A2H9TJ89	TRRAP	Q9Y4A5	MTOR	P42345	490	0.909	0.827845	0.996	0.63463	0.999	0.78729	0.995
1356009	Eukaryota	Fungi	Byssochlamys spectabilis No. 5	PVAR5_1456	V5HTL5	SRPK3	Q9UPE1	SRPK1	Q96SB4	453	0.897	-0.238056	0.45	0.023317	0.114	0.141463	0.22
1408163	Eukaryota	Fungi	Rasamsonia emersonii CBS 393.64	T310_3663	A0A0F4YXJ3	SRPK3	Q9UPE1	SRPK1	Q96SB4	453	0.897	-0.238056	0.45	0.023317	0.114	0.141463	0.22
1441469	Eukaryota	Fungi	Talaromyces atroroseus	UA08_02192	A0A225AJI3	SRPK3	Q9UPE1	SRPK1	Q96SB4	453	0.897	-0.238056	0.45	0.023317	0.114	0.141463	0.22
1569628	Eukaryota	Fungi	Jaminaea rosea	BDZ90DRAFT_233363	A0A316ULW0	PI4K2B	Q8TCG2	PI4K2A	Q9BTU6	808	0.959	0.51635	0.83	0.0399192	0.193	0.0772152	0.092
1603295	Eukaryota	Fungi	fungal sp. No.11243	ANO11243_061220	A0A0S6XK29	SRPK3	Q9UPE1	SRPK1	Q96SB4	453	0.897	-0.238056	0.45	0.023317	0.114	0.141463	0.22
1658174	Eukaryota	Fungi	Blastomyces percursus	ACJ73_03222	A0A1J9QBH2	SRPK3	Q9UPE1	SRPK1	Q96SB4	453	0.897	-0.238056	0.45	0.023317	0.114	0.141463	0.22
2211642	Eukaryota	Fungi	Monosporascus sp. 5C6A	DL771_004892	A0A4Q4YBR1	SRPK3	Q9UPE1	SRPK1	Q96SB4	453	0.897	-0.238056	0.45	0.023317	0.114	0.141463	0.22
2211643	Eukaryota	Fungi	Monosporascus sp. CRB-9-2	DL770_008174	A0A4Q4YB00	SRPK3	Q9UPE1	SRPK1	Q96SB4	453	0.897	-0.238056	0.45	0.023317	0.114	0.141463	0.22
2211645	Eukaryota	Fungi	Monosporascus sp. MG133	DL767_002306	A0A4Q4VZ84	SRPK3	Q9UPE1	SRPK1	Q96SB4	453	0.897	-0.238056	0.45	0.023317	0.114	0.141463	0.22
39946	Eukaryota	Plants	Oryza sativa Indica Group	BGIOSGA009938	B8AQC6	CAMKK2	Q96RR4	PI4KA	P42356	0	0	0.657127	0.942	0.430521	0.972	0.453645	0.755
1633202	Bacteria		Bacteroidales bacterium Barb6XT	pknE	A0A180F0Q0	MAP2K2	P36507	RPS6KA51	O75582	210	0.522	0.207489	0.398	0.124609	0.534	0.3125	0.52
1283343	Viruses		Anguillid herpesvirus 1	AngHV1_ORF87	D2E8D8	HUNK	P57058	CDK5	Q00535	0	0	0.310475	0.567	0.175731	0.678	0.342932	0.569
1678078	Viruses		Mollivirus sibericum	ml_200	A0A0M4JBJ9	MAP3K13	O43283	MAP3K7	O43318	215	0.55	0.612757	0.914	-0.0377434	0.182	0.188312	0.31
