# Supplementary material for: KinOrtho: a method for mapping human kinase orthologs across the tree of life and illuminating understudied kinases
Source: BMC Bioinformatics. 2021 Sep 18;22:446. doi: 10.1186/s12859-021-04358-3 (PMC8449880; doi:10.1186/s12859-021-04358-3)
Supplement: Supplementary file 3 — Additional file 3. GO enrichment. [file 12859_2021_4358_MOESM3_ESM.xlsx]

## Sheet: Sheet1
Cluster	GO	GO_Term	N	n	K	k	k_Human	Fold	PV	FDR
2	GO:0000075	Cell cycle checkpoint	130733	27128	4765	3619	5	3.6601	< 1.0E-320	< 1.0E-320
2	GO:0098805	Whole membrane	130733	27128	1289	890	7	3.3274	4.92e-308	2.25e-306
2	GO:0046488	Phosphatidylinositol metabolic process	130733	27128	2634	1772	5	3.24202	< 1.0E-320	< 1.0E-320
2	GO:1905818	Regulation of chromosome separation	130733	27128	1685	1104	5	3.15745	< 1.0E-320	< 1.0E-320
2	GO:0007088	Regulation of mitotic nuclear division	130733	27128	2003	1299	5	3.12533	< 1.0E-320	< 1.0E-320
2	GO:0098588	Bounding membrane of organelle	130733	27128	1404	893	7	3.06515	9.75e-268	4.43e-266
2	GO:0006396	RNA processing	130733	27128	2913	1637	5	2.70817	< 1.0E-320	< 1.0E-320
2	GO:0044248	Cellular catabolic process	130733	27128	2735	1515	7	2.66946	< 1.0E-320	< 1.0E-320
2	GO:0009057	Macromolecule catabolic process	130733	27128	2064	1121	5	2.61736	3.44e-250	1.56e-248
2	GO:1901796	Regulation of signal transduction by p53 class mediator	130733	27128	197	99	6	2.42179	4.34e-20	7.51e-19
2	GO:0009314	Response to radiation	130733	27128	2070	1022	5	2.37929	5.84e-11	6.53e-10
2	GO:0006974	Cellular response to DNA damage stimulus	130733	27128	4128	1994	5	2.32784	< 1.0E-320	< 1.0E-320
2	GO:1902494	Catalytic complex	130733	27128	3143	1492	6	2.28766	6.45e-11	7.15e-10
2	GO:1901990	Regulation of mitotic cell cycle phase transition	130733	27128	2622	1222	5	2.24598	1.9e-12	2.62e-11
2	GO:0009267	Cellular response to starvation	130733	27128	927	425	5	2.20941	< 1.0E-320	< 1.0E-320
2	GO:0033044	Regulation of chromosome organization	130733	27128	2635	1204	5	2.20198	< 1.0E-320	< 1.0E-320
2	GO:0003676	Nucleic acid binding	130733	27128	2882	1309	8	2.18884	2.88e-11	3.36e-10
2	GO:0022402	Cell cycle process	130733	27128	5319	2377	7	2.15361	7.6e-11	8.35e-10
2	GO:0099080	Supramolecular complex	130733	27128	1806	798	5	2.12938	5.1e-11	5.75e-10
2	GO:0033365	Protein localization to organelle	130733	27128	993	400	6	1.94124	9.62e-12	1.22e-10
2	GO:0010629	Negative regulation of gene expression	130733	27128	3516	1348	5	1.8476	< 1.0E-320	< 1.0E-320
2	GO:0010506	Regulation of autophagy	130733	27128	1489	451	6	1.45965	2.14e-11	2.58e-10
2	GO:0044089	Positive regulation of cellular component biogenesis	130733	27128	2183	639	7	1.41063	3.83e-11	4.39e-10
2	GO:0006996	Organelle organization	130733	27128	6402	1752	7	1.31882	6.77e-11	7.49e-10
2	GO:0046907	Intracellular transport	130733	27128	1078	276	6	1.23384	6.82e-05	0.000549
2	GO:0016192	Vesicle-mediated transport	130733	27128	1596	405	6	1.2229	4.33e-06	3.72e-05
2	GO:0004674	Protein serine/threonine kinase activity	130733	27128	55926	13069	18	1.12615	< 1.0E-320	< 1.0E-320
2	GO:0005634	Nucleus	130733	27128	8056	1853	17	1.10847	1.99e-07	1.83e-06
2	GO:0044260	Cellular macromolecule metabolic process	130733	27128	19031	4309	20	1.09114	2.14e-09	2.14e-08
2	GO:0016310	Phosphorylation	130733	27128	17520	3909	19	1.07522	3.01e-08	2.87e-07
2	GO:0016301	Kinase activity	130733	27128	119212	26308	25	1.06349	< 1.0E-320	< 1.0E-320
2	GO:0016773	Phosphotransferase activity, alcohol group as acceptor	130733	27128	110996	24184	25	1.05	6.02e-114	2.53e-112
2	GO:0005524	ATP binding	130733	27128	112962	23839	25	1.01701	5.52e-16	9.19e-15
2	GO:0008144	Drug binding	130733	27128	113328	23840	25	1.01376	2.89e-11	3.37e-10
3	GO:0000165	MAPK cascade	130733	16899	1943	1025	5	4.08108	< 1.0E-320	< 1.0E-320
3	GO:0005694	Chromosome	130733	16899	284	120	5	3.26879	< 1.0E-320	< 1.0E-320
3	GO:1902749	Regulation of cell cycle G2/M phase transition	130733	16899	983	380	5	2.99057	1.76e-11	2.15e-10
3	GO:0005739	Mitochondrion	130733	16899	1161	291	5	1.93903	1.89e-11	2.3e-10
3	GO:0051052	Regulation of DNA metabolic process	130733	16899	1302	268	5	1.59238	2.77e-11	3.24e-10
3	GO:0032874	Positive regulation of stress-activated MAPK cascade	130733	16899	1288	213	5	1.27935	0.000101016	0.000803644
3	GO:0090304	Nucleic acid metabolic process	130733	16899	5546	887	5	1.23728	4.28e-11	4.87e-10
3	GO:0022414	Reproductive process	130733	16899	2987	472	6	1.22245	2.26e-06	1.97e-05
3	GO:0005737	Cytoplasm	130733	16899	8598	1250	18	1.1247	3.02e-06	2.62e-05
3	GO:0006974	Cellular response to DNA damage stimulus	130733	16899	4128	587	6	1.10008	0.00681846	0.0467479
3	GO:0004674	Protein serine/threonine kinase activity	130733	16899	55926	7947	23	1.09929	6.58e-10	6.77e-09
3	GO:2000112	Regulation of cellular macromolecule biosynthetic process	130733	16899	6774	949	11	1.08379	0.00362635	0.0254526
3	GO:0005524	ATP binding	130733	16899	112962	14706	26	1.00713	0.00613053	0.0421357
4	GO:0010468	Regulation of gene expression	130733	6933	9690	796	6	1.54901	< 1.0E-320	< 1.0E-320
4	GO:0006807	Nitrogen compound metabolic process	130733	6933	20390	1470	13	1.35945	< 1.0E-320	< 1.0E-320
4	GO:0044238	Primary metabolic process	130733	6933	23630	1663	15	1.32707	1.97e-10	2.1e-09
4	GO:0044260	Cellular macromolecule metabolic process	130733	6933	19031	1099	12	1.08893	0.000993171	0.0073525
4	GO:0016773	Phosphotransferase activity, alcohol group as acceptor	130733	6933	110996	6150	15	1.0448	2.65e-21	4.64e-20
4	GO:0005524	ATP binding	130733	6933	112962	6100	15	1.01827	3.42e-05	0.00028
4	GO:0003824	Catalytic activity	130733	6933	122964	6625	16	1.01595	9.49e-09	9.26e-08
4	GO:0008144	Drug binding	130733	6933	113328	6100	15	1.01498	0.000497506	0.00377074
4	GO:0016301	Kinase activity	130733	6933	119212	6390	15	1.01075	0.00143758	0.0105291
5	GO:0008047	Enzyme activator activity	130733	12496	778	341	5	4.58552	1.54e-11	1.9e-10
5	GO:0090287	Regulation of cellular response to growth factor stimulus	130733	12496	627	249	6	4.15476	2.73e-12	3.69e-11
5	GO:0016055	Wnt signaling pathway	130733	12496	415	161	6	4.05875	< 1.0E-320	< 1.0E-320
5	GO:1901215	Negative regulation of neuron death	130733	12496	731	271	5	3.87852	1.68e-12	2.33e-11
5	GO:0022411	Cellular component disassembly	130733	12496	742	263	5	3.70822	4.3e-12	5.67e-11
5	GO:0031396	Regulation of protein ubiquitination	130733	12496	691	239	5	3.61855	1.3e-12	1.83e-11
5	GO:0090092	Regulation of transmembrane receptor protein serine/threonine kinase signaling pathway	130733	12496	693	233	5	3.51752	1.08e-12	1.53e-11
5	GO:0043523	Regulation of neuron apoptotic process	130733	12496	686	228	5	3.47716	2.16e-12	2.96e-11
5	GO:0001558	Regulation of cell growth	130733	12496	1429	443	8	3.24329	5.22e-11	5.88e-10
5	GO:0030111	Regulation of Wnt signaling pathway	130733	12496	1149	330	6	3.00475	3.49e-11	4.03e-10
5	GO:0050877	Nervous system process	130733	12496	849	243	5	2.99442	< 1.0E-320	< 1.0E-320
5	GO:0004693	Cyclin-dependent protein serine/threonine kinase activity	130733	12496	1151	323	6	2.9359	3.46e-11	3.99e-10
5	GO:0006915	Apoptotic process	130733	12496	1343	366	8	2.85114	4.77e-11	5.4e-10
5	GO:0042391	Regulation of membrane potential	130733	12496	445	120	5	2.82121	< 1.0E-320	< 1.0E-320
5	GO:0008092	Cytoskeletal protein binding	130733	12496	1252	332	6	2.77427	3.54e-11	4.08e-10
5	GO:0044297	Cell body	130733	12496	460	110	5	2.50178	< 1.0E-320	< 1.0E-320
5	GO:0048471	Perinuclear region of cytoplasm	130733	12496	1056	227	7	2.24893	2.11e-11	2.54e-10
5	GO:0046907	Intracellular transport	130733	12496	1078	231	6	2.24185	2.29e-11	2.73e-10
5	GO:1902554	Serine/threonine protein kinase complex	130733	12496	1214	257	5	2.21477	3.61e-11	4.16e-10
5	GO:0048638	Regulation of developmental growth	130733	12496	1267	265	7	2.18818	3.88e-11	4.44e-10
5	GO:0043254	Regulation of protein-containing complex assembly	130733	12496	1141	227	5	2.08139	3.13e-11	3.64e-10
5	GO:0050770	Regulation of axonogenesis	130733	12496	920	178	5	2.02417	1.25e-11	1.56e-10
5	GO:0043393	Regulation of protein binding	130733	12496	1149	218	5	1.98496	3.49e-11	4.03e-10
5	GO:0018107	Peptidyl-threonine phosphorylation	130733	12496	2094	388	9	1.93852	3.99e-11	4.56e-10
5	GO:0051495	Positive regulation of cytoskeleton organization	130733	12496	977	181	5	1.9382	2.59e-11	3.05e-10
5	GO:0045787	Positive regulation of cell cycle	130733	12496	1166	216	6	1.93807	3.64e-11	4.19e-10
5	GO:0019904	Protein domain specific binding	130733	12496	1124	208	7	1.93603	3.09e-11	3.59e-10
5	GO:0034613	Cellular protein localization	130733	12496	1815	329	9	1.89642	3.84e-11	4.4e-10
5	GO:0030154	Cell differentiation	130733	12496	3640	655	14	1.88258	< 1.0E-320	< 1.0E-320
5	GO:0048731	System development	130733	12496	1399	250	6	1.86955	4.67e-11	5.29e-10
5	GO:0048646	Anatomical structure formation involved in morphogenesis	130733	12496	2283	393	7	1.80095	7.58e-11	8.33e-10
5	GO:0051301	Cell division	130733	12496	738	127	5	1.80037	7.75e-11	8.51e-10
5	GO:0005911	Cell-cell junction	130733	12496	1123	190	6	1.77006	3.14e-11	3.65e-10
5	GO:0032989	Cellular component morphogenesis	130733	12496	1656	279	6	1.76262	3.31e-11	3.83e-10
5	GO:0019901	Protein kinase binding	130733	12496	2737	461	11	1.76214	4.73e-11	5.35e-10
5	GO:1902115	Regulation of organelle assembly	130733	12496	1222	202	5	1.7294	3.52e-11	4.06e-10
5	GO:0015031	Protein transport	130733	12496	823	131	5	1.66527	5.85e-09	5.77e-08
5	GO:0007050	Cell cycle arrest	130733	12496	335	53	5	1.65518	0.000196183	0.00153792
5	GO:0048468	Cell development	130733	12496	1649	260	6	1.64956	3.31e-11	3.83e-10
5	GO:0051093	Negative regulation of developmental process	130733	12496	2075	327	8	1.64871	3.19e-11	3.7e-10
5	GO:0022607	Cellular component assembly	130733	12496	3140	494	9	1.64593	3.72e-12	4.95e-11
5	GO:0005102	Signaling receptor binding	130733	12496	1941	305	8	1.64395	2.24e-11	2.68e-10
5	GO:0098657	Import into cell	130733	12496	685	106	5	1.61894	6.11e-07	5.48e-06
5	GO:0030030	Cell projection organization	130733	12496	1872	288	7	1.60954	2.26e-11	2.7e-10
5	GO:0006996	Organelle organization	130733	12496	6402	977	16	1.59659	1.96e-10	2.09e-09
5	GO:0005739	Mitochondrion	130733	12496	1161	171	6	1.54091	1.12e-08	1.09e-07
5	GO:0005794	Golgi apparatus	130733	12496	1183	174	5	1.53879	9.28e-09	9.06e-08
5	GO:0043066	Negative regulation of apoptotic process	130733	12496	3076	452	9	1.53733	1.68e-11	2.06e-10
5	GO:0043065	Positive regulation of apoptotic process	130733	12496	1609	236	8	1.53451	6.06e-11	6.76e-10
5	GO:0008285	Negative regulation of cell population proliferation	130733	12496	1600	229	6	1.49737	6.2e-10	6.41e-09
5	GO:0051091	Positive regulation of DNA-binding transcription factor activity	130733	12496	1272	181	5	1.48869	5.16e-08	4.88e-07
5	GO:0046328	Regulation of JNK cascade	130733	12496	1401	199	5	1.48604	1.34e-08	1.3e-07
5	GO:1903827	Regulation of cellular protein localization	130733	12496	2101	298	7	1.4839	4.59e-11	5.2e-10
5	GO:0009968	Negative regulation of signal transduction	130733	12496	2992	420	9	1.46859	9.82e-12	1.24e-10
5	GO:0043410	Positive regulation of MAPK cascade	130733	12496	3263	456	12	1.46205	9.06e-12	1.15e-10
5	GO:0032956	Regulation of actin cytoskeleton organization	130733	12496	1510	211	7	1.46191	1.85e-08	1.78e-07
5	GO:0010506	Regulation of autophagy	130733	12496	1489	207	6	1.45442	3.71e-08	3.53e-07
5	GO:0043232	Intracellular non-membrane-bounded organelle	130733	12496	5404	714	10	1.38228	2.82e-10	2.99e-09
5	GO:0005829	Cytosol	130733	12496	6400	833	25	1.36169	2.09e-10	2.23e-09
5	GO:0008284	Positive regulation of cell population proliferation	130733	12496	2568	330	8	1.34441	2.45e-08	2.35e-07
5	GO:0010720	Positive regulation of cell development	130733	12496	1589	201	6	1.32339	3.03e-05	0.000249
5	GO:0008283	Cell population proliferation	130733	12496	1322	166	6	1.31368	0.000198147	0.0015532
5	GO:0016192	Vesicle-mediated transport	130733	12496	1596	199	8	1.30447	7.49e-05	0.000601
5	GO:0005815	Microtubule organizing center	130733	12496	1592	195	5	1.28146	0.000225728	0.00176357
5	GO:0043005	Neuron projection	130733	12496	1309	160	6	1.27878	0.000838949	0.00625166
5	GO:0060627	Regulation of vesicle-mediated transport	130733	12496	1234	146	5	1.2378	0.0045515	0.0317094
5	GO:0031346	Positive regulation of cell projection organization	130733	12496	1457	171	5	1.22787	0.00321038	0.0226047
5	GO:0051241	Negative regulation of multicellular organismal process	130733	12496	2377	276	8	1.21477	0.000463173	0.00353715
5	GO:0018105	Peptidyl-serine phosphorylation	130733	12496	4690	537	13	1.19789	6.76e-06	5.75e-05
5	GO:0016477	Cell migration	130733	12496	2793	318	9	1.19116	0.000660141	0.0049451
5	GO:0005886	Plasma membrane	130733	12496	5222	591	16	1.18404	9.02e-06	7.62e-05
5	GO:0045893	Positive regulation of transcription, DNA-templated	130733	12496	3000	335	7	1.16826	0.00164387	0.0120082
5	GO:0045860	Positive regulation of protein kinase activity	130733	12496	3146	348	14	1.15727	0.00240978	0.0173075
5	GO:0007167	Enzyme linked receptor protein signaling pathway	130733	12496	5022	535	9	1.11453	0.00425789	0.0297282
5	GO:0008144	Drug binding	130733	12496	113328	11542	40	1.06551	7.33e-98	3e-96
5	GO:0005524	ATP binding	130733	12496	112962	11209	40	1.03812	9.25e-32	1.87e-30
5	GO:0016740	Transferase activity	130733	12496	122457	11872	39	1.01427	1.6e-11	1.97e-10
6	GO:0045669	Positive regulation of osteoblast differentiation	130733	16115	437	243	5	4.51107	2.69e-104	1.12e-102
6	GO:0030500	Regulation of bone mineralization	130733	16115	508	244	5	3.89656	< 1.0E-320	< 1.0E-320
6	GO:0034645	Cellular macromolecule biosynthetic process	130733	16115	797	330	5	3.359	7.8e-12	9.95e-11
6	GO:0007049	Cell cycle	130733	16115	1200	441	7	2.98135	1.24e-11	1.55e-10
6	GO:0051346	Negative regulation of hydrolase activity	130733	16115	522	191	5	2.96837	< 1.0E-320	< 1.0E-320
6	GO:0005516	Calmodulin binding	130733	16115	1182	396	7	2.71789	9.35e-12	1.18e-10
6	GO:0005925	Focal adhesion	130733	16115	689	224	5	2.63745	< 1.0E-320	< 1.0E-320
6	GO:0090407	Organophosphate biosynthetic process	130733	16115	1664	530	6	2.58391	5.8e-11	6.49e-10
6	GO:0032434	Regulation of proteasomal ubiquitin-dependent protein catabolic process	130733	16115	713	216	5	2.45764	4.01e-13	6e-12
6	GO:0072657	Protein localization to membrane	130733	16115	458	138	5	2.44438	< 1.0E-320	< 1.0E-320
6	GO:0007178	Transmembrane receptor protein serine/threonine kinase signaling pathway	130733	16115	1085	323	5	2.41506	2.25e-11	2.69e-10
6	GO:0016324	Apical plasma membrane	130733	16115	462	136	5	2.3881	< 1.0E-320	< 1.0E-320
6	GO:0007389	Pattern specification process	130733	16115	1131	331	6	2.37422	1.85e-11	2.25e-10
6	GO:0001952	Regulation of cell-matrix adhesion	130733	16115	740	200	5	2.19257	6.03e-12	7.8e-11
6	GO:0050678	Regulation of epithelial cell proliferation	130733	16115	843	227	5	2.18451	9.79e-12	1.24e-10
6	GO:0000086	G2/M transition of mitotic cell cycle	130733	16115	407	107	6	2.13277	< 1.0E-320	< 1.0E-320
6	GO:1902554	Serine/threonine protein kinase complex	130733	16115	1214	309	5	2.06488	1.05e-11	1.32e-10
6	GO:0009887	Animal organ morphogenesis	130733	16115	1440	362	8	2.03939	4.48e-11	5.09e-10
6	GO:0098797	Plasma membrane protein complex	130733	16115	620	151	6	1.97579	3.89e-12	5.16e-11
6	GO:0010769	Regulation of cell morphogenesis involved in differentiation	130733	16115	1061	255	6	1.94975	2.28e-11	2.73e-10
6	GO:0003008	System process	130733	16115	1563	366	10	1.89967	4.6e-11	5.21e-10
6	GO:0006954	Inflammatory response	130733	16115	734	170	6	1.87892	6.16e-12	7.95e-11
6	GO:0048731	System development	130733	16115	1399	321	10	1.86141	4.6e-11	5.21e-10
6	GO:0005813	Centrosome	130733	16115	1264	289	7	1.85484	1.93e-11	2.34e-10
6	GO:0009888	Tissue development	130733	16115	1204	261	5	1.75861	1.19e-11	1.49e-10
6	GO:0005886	Plasma membrane	130733	16115	5222	1132	20	1.75859	4.07e-11	4.64e-10
6	GO:0048589	Developmental growth	130733	16115	958	203	6	1.71904	2.31e-11	2.75e-10
6	GO:0010594	Regulation of endothelial cell migration	130733	16115	911	188	5	1.67415	1.38e-11	1.71e-10
6	GO:0016021	Integral component of membrane	130733	16115	15667	3194	13	1.65388	1.05e-09	1.07e-08
6	GO:0048468	Cell development	130733	16115	1649	333	6	1.63824	5.13e-11	5.78e-10
6	GO:0019199	Transmembrane receptor protein kinase activity	130733	16115	7241	1457	8	1.63236	< 1.0E-320	< 1.0E-320
6	GO:0045944	Positive regulation of transcription by RNA polymerase II	130733	16115	1880	373	8	1.60956	7.32e-11	8.06e-10
6	GO:0048729	Tissue morphogenesis	130733	16115	1384	271	5	1.5885	4.57e-11	5.18e-10
6	GO:0005654	Nucleoplasm	130733	16115	4024	787	24	1.58662	6.03e-11	6.73e-10
6	GO:0010976	Positive regulation of neuron projection development	130733	16115	1288	246	6	1.54944	2.67e-11	3.13e-10
6	GO:0071363	Cellular response to growth factor stimulus	130733	16115	880	167	7	1.53953	1.01e-08	9.84e-08
6	GO:0045936	Negative regulation of phosphate metabolic process	130733	16115	1493	283	7	1.53774	5.48e-11	6.16e-10
6	GO:0048646	Anatomical structure formation involved in morphogenesis	130733	16115	2283	424	9	1.50666	7.06e-11	7.79e-10
6	GO:0043902	Positive regulation of multi-organism process	130733	16115	1250	227	9	1.47323	1.61e-09	1.62e-08
6	GO:0048598	Embryonic morphogenesis	130733	16115	1340	243	5	1.47115	5.3e-10	5.5e-09
6	GO:0045862	Positive regulation of proteolysis	130733	16115	1234	222	6	1.45946	5.36e-09	5.29e-08
6	GO:0042803	Protein homodimerization activity	130733	16115	1647	296	6	1.45798	6.78e-11	7.5e-10
6	GO:0030036	Actin cytoskeleton organization	130733	16115	1553	278	6	1.45221	1.62e-10	1.74e-09
6	GO:0048511	Rhythmic process	130733	16115	488	87	5	1.44629	0.000271387	0.00210642
6	GO:0000226	Microtubule cytoskeleton organization	130733	16115	1369	244	7	1.44591	2.35e-09	2.35e-08
6	GO:0003676	Nucleic acid binding	130733	16115	2882	509	5	1.43278	8.05e-11	8.83e-10
6	GO:0030335	Positive regulation of cell migration	130733	16115	2412	422	9	1.41935	5.08e-11	5.73e-10
6	GO:0048513	Animal organ development	130733	16115	2769	478	10	1.40043	6.29e-11	6.99e-10
6	GO:0051248	Negative regulation of protein metabolic process	130733	16115	2455	411	11	1.35814	1.08e-10	1.17e-09
6	GO:0051241	Negative regulation of multicellular organismal process	130733	16115	2377	397	11	1.35493	2.65e-10	2.81e-09
6	GO:0043235	Receptor complex	130733	16115	2132	355	9	1.35082	2.7e-09	2.7e-08
6	GO:0002221	Pattern recognition receptor signaling pathway	130733	16115	521	86	5	1.33911	0.00307917	0.0217115
6	GO:0008283	Cell population proliferation	130733	16115	1322	218	6	1.33777	5.28e-06	4.52e-05
6	GO:0051707	Response to other organism	130733	16115	1210	198	6	1.3275	2.19e-05	0.000181
6	GO:0007155	Cell adhesion	130733	16115	1455	237	7	1.32142	5.17e-06	4.43e-05
6	GO:0002758	Innate immune response-activating signal transduction	130733	16115	535	87	6	1.31923	0.0044277	0.0308858
6	GO:0008285	Negative regulation of cell population proliferation	130733	16115	1600	259	6	1.31321	3.16e-06	2.74e-05
6	GO:0031400	Negative regulation of protein modification process	130733	16115	1682	268	7	1.2926	7.25e-06	6.16e-05
6	GO:0005634	Nucleus	130733	16115	8056	1249	34	1.25776	< 1.0E-320	< 1.0E-320
6	GO:0033993	Response to lipid	130733	16115	1468	225	5	1.2434	0.000364187	0.0028092
6	GO:0001932	Regulation of protein phosphorylation	130733	16115	6991	1063	30	1.23353	< 1.0E-320	< 1.0E-320
6	GO:0051093	Negative regulation of developmental process	130733	16115	2075	313	9	1.22372	0.000100756	0.00080164
6	GO:0048638	Regulation of developmental growth	130733	16115	1267	191	6	1.22296	0.00202947	0.0146925
6	GO:0000287	Magnesium ion binding	130733	16115	6165	928	9	1.22115	9.52e-12	1.21e-10
6	GO:0002376	Immune system process	130733	16115	2580	388	14	1.22002	2.14e-05	0.000177
6	GO:0022607	Cellular component assembly	130733	16115	3140	460	9	1.18846	5e-05	0.000404
6	GO:2000113	Negative regulation of cellular macromolecule biosynthetic process	130733	16115	1726	252	8	1.18444	0.00258608	0.0183541
6	GO:0016604	Nuclear body	130733	16115	1475	214	5	1.177	0.00665933	0.0456978
6	GO:0019901	Protein kinase binding	130733	16115	2737	389	10	1.153	0.00158425	0.0115854
6	GO:0006974	Cellular response to DNA damage stimulus	130733	16115	4128	583	8	1.14573	0.000248605	0.00193441
6	GO:0120025	Plasma membrane bounded cell projection	130733	16115	2447	345	15	1.14377	0.00441881	0.0308259
6	GO:0004674	Protein serine/threonine kinase activity	130733	16115	55926	7861	53	1.1403	1.31e-09	1.32e-08
6	GO:0030154	Cell differentiation	130733	16115	3640	508	11	1.13218	0.00153169	0.0112093
6	GO:0009967	Positive regulation of signal transduction	130733	16115	6019	834	22	1.12408	0.000146563	0.0011564
6	GO:0019899	Enzyme binding	130733	16115	5643	761	17	1.09403	0.00392243	0.0274747
6	GO:0043168	Anion binding	130733	16115	114143	14172	66	1.00725	0.00495825	0.0344684
7	GO:0042629	Mast cell granule	130733	17842	54	54	5	7.32726	1.83e-47	5.49e-46
7	GO:0030522	Intracellular receptor signaling pathway	130733	17842	152	146	5	7.03803	2.04e-117	8.61e-116
7	GO:0042102	Positive regulation of T cell proliferation	130733	17842	211	202	5	7.01472	3.74e-161	1.64e-159
7	GO:0098552	Side of membrane	130733	17842	278	256	7	6.74741	7.17e-192	3.2e-190
7	GO:0043299	Leukocyte degranulation	130733	17842	58	51	6	6.44294	8.01e-37	1.82e-35
7	GO:0032642	Regulation of chemokine production	130733	17842	217	179	5	6.04415	1.06e-115	4.47e-114
7	GO:0046638	Positive regulation of alpha-beta T cell differentiation	130733	17842	235	192	5	5.98653	1.74e-122	7.4e-121
7	GO:0001650	Fibrillar center	130733	17842	430	345	7	5.87885	3.64e-214	1.64e-212
7	GO:0032760	Positive regulation of tumor necrosis factor production	130733	17842	185	143	5	5.66378	2.21e-85	8.7e-84
7	GO:0038095	Fc-epsilon receptor signaling pathway	130733	17842	61	47	9	5.64559	6.42e-29	1.24e-27
7	GO:0010543	Regulation of platelet activation	130733	17842	353	263	6	5.45912	7.56e-149	3.3e-147
7	GO:0035306	Positive regulation of dephosphorylation	130733	17842	256	178	5	5.09474	7.89e-93	3.18e-91
7	GO:0002275	Myeloid cell activation involved in immune response	130733	17842	124	86	6	5.08181	1.71e-45	4.84e-44
7	GO:0060021	Roof of mouth development	130733	17842	318	218	5	5.02309	2.21e-111	9.26e-110
7	GO:0002244	Hematopoietic progenitor cell differentiation	130733	17842	278	187	5	4.92877	1.67e-93	6.74e-92
7	GO:0045087	Innate immune response	130733	17842	341	229	11	4.92065	5.93e-114	2.49e-112
7	GO:0060326	Cell chemotaxis	130733	17842	546	365	8	4.89826	6.17e-180	2.74e-178
7	GO:0034110	Regulation of homotypic cell-cell adhesion	130733	17842	259	168	5	4.75282	2.07e-80	8.01e-79
7	GO:0001701	In utero embryonic development	130733	17842	366	232	6	4.6446	2.59e-107	1.08e-105
7	GO:0099568	Cytoplasmic region	130733	17842	243	151	5	4.55315	1.29e-68	4.68e-67
7	GO:0046875	Ephrin receptor binding	130733	17842	243	151	5	4.55315	1.29e-68	4.68e-67
7	GO:0042531	Positive regulation of tyrosine phosphorylation of STAT protein	130733	17842	236	146	5	4.53297	5.04e-66	1.81e-64
7	GO:0048565	Digestive tract development	130733	17842	151	93	5	4.51282	2.17e-42	5.63e-41
7	GO:0014065	Phosphatidylinositol 3-kinase signaling	130733	17842	523	322	5	4.51124	4.94e-143	2.14e-141
7	GO:0070301	Cellular response to hydrogen peroxide	130733	17842	446	274	5	4.5015	1.53e-121	6.49e-120
7	GO:0034103	Regulation of tissue remodeling	130733	17842	155	95	6	4.4909	5.27e-43	1.39e-41
7	GO:0098609	Cell-cell adhesion	130733	17842	559	341	12	4.46976	1.27e-149	5.54e-148
7	GO:2001239	Regulation of extrinsic apoptotic signaling pathway in absence of ligand	130733	17842	234	139	5	4.35252	9.24e-60	3.2e-58
7	GO:0060998	Regulation of dendritic spine development	130733	17842	240	142	5	4.3353	1.05e-60	3.65e-59
7	GO:0070851	Growth factor receptor binding	130733	17842	450	266	6	4.33123	2.76e-112	1.16e-110
7	GO:0002573	Myeloid leukocyte differentiation	130733	17842	355	207	5	4.27252	3.82e-86	1.51e-84
7	GO:0097529	Myeloid leukocyte migration	130733	17842	286	166	5	4.25289	5.73e-69	2.08e-67
7	GO:0005126	Cytokine receptor binding	130733	17842	323	182	5	4.12867	1.36e-72	5.08e-71
7	GO:0050715	Positive regulation of cytokine secretion	130733	17842	416	234	7	4.12158	1.07e-92	4.31e-91
7	GO:2000106	Regulation of leukocyte apoptotic process	130733	17842	339	190	6	4.10672	3.48e-75	1.32e-73
7	GO:2000379	Positive regulation of reactive oxygen species metabolic process	130733	17842	366	204	7	4.08405	5.04e-80	1.95e-78
7	GO:0030168	Platelet activation	130733	17842	132	71	10	3.94118	1.37e-27	2.59e-26
7	GO:0043666	Regulation of phosphoprotein phosphatase activity	130733	17842	311	167	5	3.93457	1.35e-62	4.74e-61
7	GO:0048568	Embryonic organ development	130733	17842	434	231	6	3.89999	5.6e-85	2.2e-83
7	GO:0071236	Cellular response to antibiotic	130733	17842	517	274	5	3.88331	5.95e-100	2.44e-98
7	GO:0046651	Lymphocyte proliferation	130733	17842	256	135	5	3.86399	1.1e-49	3.49e-48
7	GO:0090263	Positive regulation of canonical Wnt signaling pathway	130733	17842	503	264	7	3.84572	4.48e-95	1.82e-93
7	GO:0002250	Adaptive immune response	130733	17842	273	142	11	3.81125	3.25e-51	1.06e-49
7	GO:0034446	Substrate adhesion-dependent cell spreading	130733	17842	511	261	6	3.7425	1.57e-90	6.28e-89
7	GO:0031032	Actomyosin structure organization	130733	17842	422	215	6	3.73308	1.44e-74	5.43e-73
7	GO:0097237	Cellular response to toxic substance	130733	17842	539	274	5	3.7248	2.4e-94	9.71e-93
7	GO:0002695	Negative regulation of leukocyte activation	130733	17842	416	211	5	3.71647	9.37e-73	3.5e-71
7	GO:0048661	Positive regulation of smooth muscle cell proliferation	130733	17842	220	110	6	3.66363	< 1.0E-320	< 1.0E-320
7	GO:0019904	Protein domain specific binding	130733	17842	1124	557	13	3.63104	9.14e-12	1.16e-10
7	GO:0050727	Regulation of inflammatory response	130733	17842	306	150	11	3.59179	1.67e-13	2.61e-12
7	GO:0005615	Extracellular space	130733	17842	302	144	5	3.49379	< 1.0E-320	< 1.0E-320
7	GO:0007498	Mesoderm development	130733	17842	168	80	6	3.48917	2.61e-13	4e-12
7	GO:0010863	Positive regulation of phospholipase C activity	130733	17842	297	141	5	3.4786	< 1.0E-320	< 1.0E-320
7	GO:0004715	Non-membrane spanning protein tyrosine kinase activity	130733	17842	4140	1957	18	3.46364	1.06e-10	1.15e-09
7	GO:0009617	Response to bacterium	130733	17842	467	220	5	3.45181	< 1.0E-320	< 1.0E-320
7	GO:0007283	Spermatogenesis	130733	17842	371	174	6	3.43651	3.95e-12	5.23e-11
7	GO:0050853	B cell receptor signaling pathway	130733	17842	302	140	5	3.39674	< 1.0E-320	< 1.0E-320
7	GO:0031966	Mitochondrial membrane	130733	17842	407	183	5	3.29457	5.27e-12	6.86e-11
7	GO:0098978	Glutamatergic synapse	130733	17842	536	240	10	3.28086	< 1.0E-320	< 1.0E-320
7	GO:0002699	Positive regulation of immune effector process	130733	17842	458	204	6	3.26367	1.19e-13	1.88e-12
7	GO:0097435	Supramolecular fiber organization	130733	17842	665	294	7	3.23942	< 1.0E-320	< 1.0E-320
7	GO:0009986	Cell surface	130733	17842	752	332	10	3.23491	< 1.0E-320	< 1.0E-320
7	GO:0007249	I-kappaB kinase/NF-kappaB signaling	130733	17842	368	162	7	3.22559	3.85e-12	5.11e-11
7	GO:0051219	Phosphoprotein binding	130733	17842	539	237	7	3.22182	< 1.0E-320	< 1.0E-320
7	GO:0010950	Positive regulation of endopeptidase activity	130733	17842	462	203	6	3.21955	8.02e-13	1.15e-11
7	GO:0019903	Protein phosphatase binding	130733	17842	722	316	8	3.20695	1.14e-12	1.61e-11
7	GO:0001959	Regulation of cytokine-mediated signaling pathway	130733	17842	537	233	8	3.17924	< 1.0E-320	< 1.0E-320
7	GO:0051092	Positive regulation of NF-kappaB transcription factor activity	130733	17842	911	390	9	3.13681	< 1.0E-320	< 1.0E-320
7	GO:0035690	Cellular response to drug	130733	17842	888	379	8	3.12729	< 1.0E-320	< 1.0E-320
7	GO:0098802	Plasma membrane signaling receptor complex	130733	17842	432	184	7	3.12087	6.85e-12	8.79e-11
7	GO:0048732	Gland development	130733	17842	817	341	9	3.05826	5.79e-12	7.5e-11
7	GO:0002703	Regulation of leukocyte mediated immunity	130733	17842	341	141	5	3.02975	1.02e-12	1.45e-11
7	GO:0038096	Fc-gamma receptor signaling pathway involved in phagocytosis	130733	17842	17	7	7	3.01711	0.00487281	0.0338792
7	GO:0045121	Membrane raft	130733	17842	893	354	11	2.90465	< 1.0E-320	< 1.0E-320
7	GO:0048608	Reproductive structure development	130733	17842	597	236	8	2.89654	< 1.0E-320	< 1.0E-320
7	GO:2001237	Negative regulation of extrinsic apoptotic signaling pathway	130733	17842	468	185	5	2.89646	< 1.0E-320	< 1.0E-320
7	GO:0045637	Regulation of myeloid cell differentiation	130733	17842	520	204	7	2.87454	< 1.0E-320	< 1.0E-320
7	GO:0042035	Regulation of cytokine biosynthetic process	130733	17842	368	143	5	2.84728	3.85e-12	5.11e-11
7	GO:0070374	Positive regulation of ERK1 and ERK2 cascade	130733	17842	928	358	9	2.82668	< 1.0E-320	< 1.0E-320
7	GO:0017048	Rho GTPase binding	130733	17842	879	338	5	2.81754	1.4e-12	1.96e-11
7	GO:0001816	Cytokine production	130733	17842	245	93	5	2.78137	< 1.0E-320	< 1.0E-320
7	GO:0060491	Regulation of cell projection assembly	130733	17842	480	181	5	2.76299	< 1.0E-320	< 1.0E-320
7	GO:0048598	Embryonic morphogenesis	130733	17842	1340	501	8	2.73952	2.97e-11	3.46e-10
7	GO:0005576	Extracellular region	130733	17842	164	61	8	2.72538	9.37e-14	1.49e-12
7	GO:0035239	Tube morphogenesis	130733	17842	1057	392	12	2.71739	5.88e-12	7.62e-11
7	GO:0006812	Cation transport	130733	17842	477	176	6	2.70356	< 1.0E-320	< 1.0E-320
7	GO:0004714	Transmembrane receptor protein tyrosine kinase activity	130733	17842	5417	1982	17	2.68094	1.12e-10	1.21e-09
7	GO:0050839	Cell adhesion molecule binding	130733	17842	263	96	6	2.67459	< 1.0E-320	< 1.0E-320
7	GO:0002758	Innate immune response-activating signal transduction	130733	17842	535	194	12	2.65699	< 1.0E-320	< 1.0E-320
7	GO:0060043	Regulation of cardiac muscle cell proliferation	130733	17842	356	129	5	2.6551	1.62e-12	2.25e-11
7	GO:0048010	Vascular endothelial growth factor receptor signaling pathway	130733	17842	387	138	6	2.61282	4.37e-12	5.76e-11
7	GO:0019838	Growth factor binding	130733	17842	1084	386	7	2.60915	1.23e-11	1.54e-10
7	GO:0030100	Regulation of endocytosis	130733	17842	412	146	6	2.59655	5.55e-12	7.21e-11
7	GO:0043902	Positive regulation of multi-organism process	130733	17842	1250	441	15	2.58506	2.05e-11	2.48e-10
7	GO:0048471	Perinuclear region of cytoplasm	130733	17842	1056	372	12	2.58119	3.07e-12	4.13e-11
7	GO:0042113	B cell activation	130733	17842	293	103	6	2.5758	< 1.0E-320	< 1.0E-320
7	GO:0071345	Cellular response to cytokine stimulus	130733	17842	804	281	9	2.5609	6e-12	7.76e-11
7	GO:0043281	Regulation of cysteine-type endopeptidase activity involved in apoptotic process	130733	17842	388	135	7	2.54943	3.87e-12	5.13e-11
7	GO:0031175	Neuron projection development	130733	17842	538	187	6	2.54684	< 1.0E-320	< 1.0E-320
7	GO:0043560	Insulin receptor substrate binding	130733	17842	311	108	5	2.54452	1.02e-13	1.62e-12
7	GO:0019221	Cytokine-mediated signaling pathway	130733	17842	1138	394	20	2.53686	1.16e-11	1.46e-10
7	GO:0043123	Positive regulation of I-kappaB kinase/NF-kappaB signaling	130733	17842	897	310	7	2.53228	< 1.0E-320	< 1.0E-320
7	GO:0050807	Regulation of synapse organization	130733	17842	826	281	6	2.49269	1.3e-13	2.04e-12
7	GO:0007178	Transmembrane receptor protein serine/threonine kinase signaling pathway	130733	17842	1085	369	7	2.49194	1.05e-11	1.32e-10
7	GO:0042803	Protein homodimerization activity	130733	17842	1647	560	13	2.49136	3.28e-11	3.8e-10
7	GO:0005789	Endoplasmic reticulum membrane	130733	17842	339	115	9	2.48565	4.11e-13	6.15e-12
7	GO:0001763	Morphogenesis of a branching structure	130733	17842	470	159	5	2.4788	< 1.0E-320	< 1.0E-320
7	GO:0001525	Angiogenesis	130733	17842	915	309	10	2.47445	< 1.0E-320	< 1.0E-320
7	GO:0010508	Positive regulation of autophagy	130733	17842	1056	354	9	2.4563	3.07e-12	4.13e-11
7	GO:0043409	Negative regulation of MAPK cascade	130733	17842	539	180	5	2.44695	< 1.0E-320	< 1.0E-320
7	GO:0048534	Hematopoietic or lymphoid organ development	130733	17842	826	272	6	2.41285	1.3e-13	2.04e-12
7	GO:0006874	Cellular calcium ion homeostasis	130733	17842	322	106	5	2.41208	1.25e-12	1.76e-11
7	GO:0043552	Positive regulation of phosphatidylinositol 3-kinase activity	130733	17842	445	146	6	2.404	3.94e-12	5.22e-11
7	GO:0051099	Positive regulation of binding	130733	17842	612	200	6	2.39453	< 1.0E-320	< 1.0E-320
7	GO:0070013	Intracellular organelle lumen	130733	17842	463	150	8	2.37384	9.52e-13	1.36e-11
7	GO:0009887	Animal organ morphogenesis	130733	17842	1440	466	9	2.37118	3.6e-11	4.14e-10
7	GO:0005794	Golgi apparatus	130733	17842	1183	382	13	2.36603	1.92e-11	2.33e-10
7	GO:1901653	Cellular response to peptide	130733	17842	489	157	6	2.35252	< 1.0E-320	< 1.0E-320
7	GO:0005856	Cytoskeleton	130733	17842	2442	781	13	2.3434	4.06e-11	4.63e-10
7	GO:0002009	Morphogenesis of an epithelium	130733	17842	1168	371	9	2.32741	1.88e-11	2.29e-10
7	GO:0032102	Negative regulation of response to external stimulus	130733	17842	548	170	5	2.27306	< 1.0E-320	< 1.0E-320
7	GO:0043065	Positive regulation of apoptotic process	130733	17842	1609	498	16	2.26785	2.05e-11	2.48e-10
7	GO:0000186	Activation of MAPKK activity	130733	17842	385	119	6	2.26479	4.59e-12	6.02e-11
7	GO:0051704	Multi-organism process	130733	17842	1775	548	22	2.26216	6.49e-11	7.2e-10
7	GO:2000027	Regulation of animal organ morphogenesis	130733	17842	555	170	5	2.24439	< 1.0E-320	< 1.0E-320
7	GO:0051897	Positive regulation of protein kinase B signaling	130733	17842	529	161	11	2.23004	< 1.0E-320	< 1.0E-320
7	GO:0002224	Toll-like receptor signaling pathway	130733	17842	473	143	7	2.21522	< 1.0E-320	< 1.0E-320
7	GO:0010634	Positive regulation of epithelial cell migration	130733	17842	970	291	5	2.19818	< 1.0E-320	< 1.0E-320
7	GO:0005654	Nucleoplasm	130733	17842	4024	1203	35	2.19053	5.92e-11	6.62e-10
7	GO:0098590	Plasma membrane region	130733	17842	1471	431	14	2.14687	5.6e-11	6.29e-10
7	GO:0032526	Response to retinoic acid	130733	17842	499	146	5	2.14385	< 1.0E-320	< 1.0E-320
7	GO:0007186	G protein-coupled receptor signaling pathway	130733	17842	477	139	8	2.1352	< 1.0E-320	< 1.0E-320
7	GO:0010977	Negative regulation of neuron projection development	130733	17842	340	98	5	2.11198	1.04e-12	1.48e-11
7	GO:0005783	Endoplasmic reticulum	130733	17842	632	182	7	2.11007	< 1.0E-320	< 1.0E-320
7	GO:0065003	Protein-containing complex assembly	130733	17842	953	272	7	2.09131	3.56e-12	4.75e-11
7	GO:0016241	Regulation of macroautophagy	130733	17842	848	238	6	2.05647	3.64e-12	4.85e-11
7	GO:0050673	Epithelial cell proliferation	130733	17842	320	89	6	2.03789	2.29e-11	2.73e-10
7	GO:0045765	Regulation of angiogenesis	130733	17842	1095	304	7	2.03424	1.18e-11	1.48e-10
7	GO:0009615	Response to virus	130733	17842	544	151	5	2.03385	< 1.0E-320	< 1.0E-320
7	GO:0090092	Regulation of transmembrane receptor protein serine/threonine kinase signaling pathway	130733	17842	693	192	5	2.03006	< 1.0E-320	< 1.0E-320
7	GO:0038083	Peptidyl-tyrosine autophosphorylation	130733	17842	748	207	7	2.02773	4.59e-13	6.83e-12
7	GO:0006915	Apoptotic process	130733	17842	1343	371	16	2.02414	3.07e-11	3.57e-10
7	GO:0008047	Enzyme activator activity	130733	17842	778	211	6	1.98721	9.75e-12	1.23e-10
7	GO:0008360	Regulation of cell shape	130733	17842	520	141	5	1.98682	< 1.0E-320	< 1.0E-320
7	GO:1901135	Carbohydrate derivative metabolic process	130733	17842	418	112	5	1.96329	5.04e-12	6.58e-11
7	GO:0045861	Negative regulation of proteolysis	130733	17842	564	151	6	1.96173	< 1.0E-320	< 1.0E-320
7	GO:0045926	Negative regulation of growth	130733	17842	747	199	5	1.95197	< 1.0E-320	< 1.0E-320
7	GO:0031234	Extrinsic component of cytoplasmic side of plasma membrane	130733	17842	376	99	5	1.92925	5.87e-11	6.57e-10
7	GO:0048511	Rhythmic process	130733	17842	488	128	5	1.9219	4.36e-13	6.5e-12
7	GO:0007411	Axon guidance	130733	17842	746	194	10	1.90548	2.19e-13	3.39e-12
7	GO:0031647	Regulation of protein stability	130733	17842	677	176	5	1.90487	< 1.0E-320	< 1.0E-320
7	GO:0007611	Learning or memory	130733	17842	520	135	7	1.90227	< 1.0E-320	< 1.0E-320
7	GO:0043269	Regulation of ion transport	130733	17842	1121	291	7	1.90208	1.05e-11	1.32e-10
7	GO:0007507	Heart development	130733	17842	700	181	5	1.89462	< 1.0E-320	< 1.0E-320
7	GO:0031334	Positive regulation of protein-containing complex assembly	130733	17842	650	168	5	1.89382	< 1.0E-320	< 1.0E-320
7	GO:0005887	Integral component of plasma membrane	130733	17842	3014	779	20	1.89381	< 1.0E-320	< 1.0E-320
7	GO:0046907	Intracellular transport	130733	17842	1078	278	10	1.88959	9.11e-12	1.16e-10
7	GO:2000249	Regulation of actin cytoskeleton reorganization	130733	17842	365	93	5	1.86695	1.28e-09	1.29e-08
7	GO:0048731	System development	130733	17842	1399	356	12	1.86455	2.45e-11	2.9e-10
7	GO:0050679	Positive regulation of epithelial cell proliferation	130733	17842	540	137	5	1.85895	< 1.0E-320	< 1.0E-320
7	GO:0048812	Neuron projection morphogenesis	130733	17842	854	216	8	1.85327	2.07e-12	2.84e-11
7	GO:0009612	Response to mechanical stimulus	130733	17842	421	106	5	1.84487	2.04e-10	2.18e-09
7	GO:0007389	Pattern specification process	130733	17842	1131	281	5	1.82048	1.33e-11	1.65e-10
7	GO:1904018	Positive regulation of vasculature development	130733	17842	870	214	5	1.80234	4.39e-12	5.78e-11
7	GO:0090066	Regulation of anatomical structure size	130733	17842	675	166	7	1.80196	< 1.0E-320	< 1.0E-320
7	GO:0005623	Obsolete cell	130733	17842	1925	472	12	1.79661	7.54e-11	8.29e-10
7	GO:0051348	Negative regulation of transferase activity	130733	17842	928	227	5	1.79234	< 1.0E-320	< 1.0E-320
7	GO:0046982	Protein heterodimerization activity	130733	17842	528	128	5	1.77631	4.26e-11	4.85e-10
7	GO:0071363	Cellular response to growth factor stimulus	130733	17842	880	213	11	1.77353	2.2e-12	3.01e-11
7	GO:0051346	Negative regulation of hydrolase activity	130733	17842	522	126	7	1.76865	8.14e-11	8.92e-10
7	GO:0045944	Positive regulation of transcription by RNA polymerase II	130733	17842	1880	447	13	1.74217	8.82e-11	9.64e-10
7	GO:0050770	Regulation of axonogenesis	130733	17842	920	218	5	1.73624	< 1.0E-320	< 1.0E-320
7	GO:0071407	Cellular response to organic cyclic compound	130733	17842	626	148	5	1.73232	7.47e-12	9.55e-11
7	GO:0015031	Protein transport	130733	17842	823	194	6	1.7272	2.43e-12	3.31e-11
7	GO:0030098	Lymphocyte differentiation	130733	17842	591	139	6	1.72333	6.36e-11	7.06e-10
7	GO:0019901	Protein kinase binding	130733	17842	2737	643	19	1.72138	7.03e-12	9.01e-11
7	GO:1902115	Regulation of organelle assembly	130733	17842	1222	286	7	1.71489	1.76e-11	2.15e-10
7	GO:0005829	Cytosol	130733	17842	6400	1495	64	1.7116	3.62e-11	4.16e-10
7	GO:0110053	Regulation of actin filament organization	130733	17842	741	173	6	1.71068	2.56e-12	3.47e-11
7	GO:0051054	Positive regulation of DNA metabolic process	130733	17842	995	232	6	1.70847	< 1.0E-320	< 1.0E-320
7	GO:0043393	Regulation of protein binding	130733	17842	1149	267	9	1.70268	1.68e-11	2.06e-10
7	GO:0005925	Focal adhesion	130733	17842	689	159	8	1.69091	1.29e-11	1.61e-10
7	GO:0006417	Regulation of translation	130733	17842	850	196	7	1.68958	2.44e-12	3.32e-11
7	GO:0004708	MAP kinase kinase activity	130733	17842	471	107	5	1.66458	6.35e-08	5.99e-07
7	GO:0090407	Organophosphate biosynthetic process	130733	17842	1664	378	9	1.66449	4.6e-11	5.21e-10
7	GO:0000187	Activation of MAPK activity	130733	17842	917	206	11	1.64604	< 1.0E-320	< 1.0E-320
7	GO:0032870	Cellular response to hormone stimulus	130733	17842	662	147	7	1.62705	1.36e-09	1.37e-08
7	GO:0046330	Positive regulation of JNK cascade	130733	17842	1168	259	7	1.6248	1.88e-11	2.29e-10
7	GO:1901215	Negative regulation of neuron death	130733	17842	731	162	5	1.62383	2.39e-10	2.54e-09
7	GO:0043523	Regulation of neuron apoptotic process	130733	17842	686	152	5	1.62353	8.47e-10	8.65e-09
7	GO:0051656	Establishment of organelle localization	130733	17842	587	129	5	1.61025	2.49e-08	2.39e-07
7	GO:0006897	Endocytosis	130733	17842	632	137	6	1.58835	2.28e-08	2.19e-07
7	GO:0007162	Negative regulation of cell adhesion	130733	17842	467	101	5	1.5847	1.6e-06	1.41e-05
7	GO:0006661	Phosphatidylinositol biosynthetic process	130733	17842	321	69	6	1.57502	7.81e-05	0.000626
7	GO:0032386	Regulation of intracellular transport	130733	17842	1577	338	9	1.57046	1.75e-11	2.14e-10
7	GO:0005730	Nucleolus	130733	17842	789	167	7	1.55089	4.43e-09	4.38e-08
7	GO:0008289	Lipid binding	130733	17842	1406	296	5	1.54258	2.6e-11	3.06e-10
7	GO:0032496	Response to lipopolysaccharide	130733	17842	453	95	6	1.53662	1.2e-05	0.000101
7	GO:0004683	Calmodulin-dependent protein kinase activity	130733	17842	1176	246	7	1.53274	2.14e-11	2.58e-10
7	GO:0120025	Plasma membrane bounded cell projection	130733	17842	2447	509	18	1.52414	4.52e-11	5.13e-10
7	GO:0043434	Response to peptide hormone	130733	17842	446	92	7	1.51145	3.14e-05	0.000257
7	GO:0050852	T cell receptor signaling pathway	130733	17842	446	92	8	1.51145	3.14e-05	0.000257
7	GO:0048468	Cell development	130733	17842	1649	337	10	1.49745	3.16e-11	3.67e-10
7	GO:0044057	Regulation of system process	130733	17842	791	161	11	1.49139	1.21e-07	1.12e-06
7	GO:0098657	Import into cell	130733	17842	685	139	6	1.48685	9.91e-07	8.79e-06
7	GO:0005813	Centrosome	130733	17842	1264	256	6	1.484	7.8e-11	8.56e-10
7	GO:0050804	Modulation of chemical synaptic transmission	130733	17842	919	186	9	1.48299	2.09e-08	2.01e-07
7	GO:0071229	Cellular response to acid chemical	130733	17842	817	163	6	1.46186	3.77e-07	3.42e-06
7	GO:0048589	Developmental growth	130733	17842	958	191	7	1.46086	4.3e-08	4.08e-07
7	GO:0051302	Regulation of cell division	130733	17842	780	155	5	1.45606	9.09e-07	8.07e-06
7	GO:0005911	Cell-cell junction	130733	17842	1123	222	7	1.44849	7.72e-09	7.56e-08
7	GO:0005768	Endosome	130733	17842	822	161	8	1.43514	1.39e-06	1.23e-05
7	GO:0042110	T cell activation	130733	17842	434	85	5	1.43506	0.000367645	0.00283544
7	GO:0000226	Microtubule cytoskeleton organization	130733	17842	1369	267	6	1.42906	1.02e-09	1.04e-08
7	GO:0048639	Positive regulation of developmental growth	130733	17842	522	100	5	1.40369	0.000276898	0.00214853
7	GO:0044877	Protein-containing complex binding	130733	17842	2989	572	16	1.40221	< 1.0E-320	< 1.0E-320
7	GO:0005516	Calmodulin binding	130733	17842	1182	225	8	1.39478	1.4e-07	1.3e-06
7	GO:0061695	Transferase complex, transferring phosphorus-containing groups	130733	17842	1969	371	9	1.38061	1.22e-10	1.32e-09
7	GO:0044772	Mitotic cell cycle phase transition	130733	17842	999	188	6	1.3789	2.94e-06	2.55e-05
7	GO:0018105	Peptidyl-serine phosphorylation	130733	17842	4690	882	29	1.37796	1.19e-10	1.29e-09
7	GO:0001952	Regulation of cell-matrix adhesion	130733	17842	740	137	6	1.35653	0.000124872	0.000988541
7	GO:0008285	Negative regulation of cell population proliferation	130733	17842	1600	296	9	1.35554	2.98e-08	2.84e-07
7	GO:0014068	Positive regulation of phosphatidylinositol 3-kinase signaling	130733	17842	413	76	12	1.34836	0.00403147	0.0282067
7	GO:0090068	Positive regulation of cell cycle process	130733	17842	1007	185	6	1.34612	1.54e-05	0.000128
7	GO:0001558	Regulation of cell growth	130733	17842	1429	258	9	1.32291	1.58e-06	1.39e-05
7	GO:0042176	Regulation of protein catabolic process	130733	17842	1274	228	6	1.31132	1.11e-05	9.33e-05
7	GO:0005886	Plasma membrane	130733	17842	5222	934	46	1.31054	1.19e-10	1.29e-09
7	GO:0051056	Regulation of small GTPase mediated signal transduction	130733	17842	521	92	7	1.29387	0.00571073	0.039534
7	GO:0009895	Negative regulation of catabolic process	130733	17842	867	153	7	1.29305	0.000515503	0.00390388
7	GO:0030424	Axon	130733	17842	648	112	5	1.26644	0.00505285	0.0351138
7	GO:0031346	Positive regulation of cell projection organization	130733	17842	1457	250	9	1.25725	8.09e-05	0.000648
7	GO:0051100	Negative regulation of binding	130733	17842	694	118	5	1.24585	0.00690819	0.0473338
7	GO:0010638	Positive regulation of organelle organization	130733	17842	2625	432	10	1.20586	2.02e-05	0.000167
7	GO:0007049	Cell cycle	130733	17842	1200	194	17	1.18457	0.00690217	0.0472958
7	GO:0004709	MAP kinase kinase kinase activity	130733	17842	1553	251	7	1.18425	0.0024908	0.0178713
7	GO:0016307	Phosphatidylinositol phosphate kinase activity	130733	17842	2531	406	6	1.17537	0.000289566	0.00224542
7	GO:0051962	Positive regulation of nervous system development	130733	17842	1559	249	9	1.17029	0.00462048	0.0321765
7	GO:0018107	Peptidyl-threonine phosphorylation	130733	17842	2094	334	9	1.16872	0.00133367	0.0097831
7	GO:0006629	Lipid metabolic process	130733	17842	3151	495	14	1.15106	0.000439119	0.00335938
7	GO:0005524	ATP binding	130733	17842	112962	16896	116	1.09596	< 1.0E-320	< 1.0E-320
7	GO:0008144	Drug binding	130733	17842	113328	16896	116	1.09242	5.91e-306	2.7e-304
7	GO:0005634	Nucleus	130733	17842	8056	1201	56	1.09236	0.000404648	0.00310329
8	GO:0051965	Positive regulation of synapse assembly	130733	10994	250	177	5	8.41904	5.08e-130	2.17e-128
8	GO:0005004	GPI-linked ephrin receptor activity	130733	10994	215	130	5	7.19009	1.38e-82	5.38e-81
8	GO:0005005	Transmembrane-ephrin receptor activity	130733	10994	267	143	7	6.36875	1.01e-80	3.91e-79
8	GO:0048156	Tau protein binding	130733	10994	129	69	5	6.36047	1.06e-39	2.59e-38
8	GO:0007623	Circadian rhythm	130733	10994	264	135	5	6.08078	6.63e-73	2.48e-71
8	GO:0001818	Negative regulation of cytokine production	130733	10994	338	172	5	6.0512	4.84e-92	1.94e-90
8	GO:0005769	Early endosome	130733	10994	263	132	5	5.96826	5.19e-70	1.9e-68
8	GO:0043547	Positive regulation of GTPase activity	130733	10994	364	177	6	5.78231	< 1.0E-320	< 1.0E-320
8	GO:0043271	Negative regulation of ion transport	130733	10994	290	137	5	5.61762	4.19e-13	6.25e-12
8	GO:0007411	Axon guidance	130733	10994	746	351	11	5.59497	6.05e-12	7.82e-11
8	GO:0097305	Response to alcohol	130733	10994	458	208	6	5.40042	< 1.0E-320	< 1.0E-320
8	GO:0031234	Extrinsic component of cytoplasmic side of plasma membrane	130733	10994	376	164	5	5.18663	2.96e-12	3.98e-11
8	GO:0050806	Positive regulation of synaptic transmission	130733	10994	251	108	5	5.11658	2.55e-13	3.92e-12
8	GO:0005887	Integral component of plasma membrane	130733	10994	3014	1261	18	4.97509	< 1.0E-320	< 1.0E-320
8	GO:0030168	Platelet activation	130733	10994	132	55	6	4.95471	< 1.0E-320	< 1.0E-320
8	GO:0046883	Regulation of hormone secretion	130733	10994	325	132	5	4.8297	< 1.0E-320	< 1.0E-320
8	GO:0071396	Cellular response to lipid	130733	10994	957	385	10	4.78386	1.79e-11	2.19e-10
8	GO:0007612	Learning	130733	10994	314	125	5	4.7338	3.18e-13	4.83e-12
8	GO:0030098	Lymphocyte differentiation	130733	10994	591	235	5	4.72835	< 1.0E-320	< 1.0E-320
8	GO:0001764	Neuron migration	130733	10994	334	131	7	4.66395	1.42e-13	2.23e-12
8	GO:0050852	T cell receptor signaling pathway	130733	10994	446	174	6	4.63921	< 1.0E-320	< 1.0E-320
8	GO:0010976	Positive regulation of neuron projection development	130733	10994	1288	496	15	4.57926	3.2e-11	3.71e-10
8	GO:0014069	Postsynaptic density	130733	10994	356	137	6	4.57615	< 1.0E-320	< 1.0E-320
8	GO:0050921	Positive regulation of chemotaxis	130733	10994	531	202	7	4.52362	< 1.0E-320	< 1.0E-320
8	GO:0031175	Neuron projection development	130733	10994	538	202	9	4.46476	< 1.0E-320	< 1.0E-320
8	GO:0044403	Symbiotic process	130733	10994	347	130	11	4.45496	< 1.0E-320	< 1.0E-320
8	GO:0016202	Regulation of striated muscle tissue development	130733	10994	501	186	5	4.41474	< 1.0E-320	< 1.0E-320
8	GO:0033138	Positive regulation of peptidyl-serine phosphorylation	130733	10994	644	235	8	4.33922	< 1.0E-320	< 1.0E-320
8	GO:1903078	Positive regulation of protein localization to plasma membrane	130733	10994	371	135	6	4.32702	2.25e-12	3.08e-11
8	GO:1904062	Regulation of cation transmembrane transport	130733	10994	541	192	5	4.2202	< 1.0E-320	< 1.0E-320
8	GO:0030425	Dendrite	130733	10994	546	191	11	4.15978	< 1.0E-320	< 1.0E-320
8	GO:0071229	Cellular response to acid chemical	130733	10994	817	285	9	4.14813	1.4e-11	1.74e-10
8	GO:0046982	Protein heterodimerization activity	130733	10994	528	176	7	3.96377	< 1.0E-320	< 1.0E-320
8	GO:0035091	Phosphatidylinositol binding	130733	10994	1186	395	6	3.96043	2.36e-11	2.81e-10
8	GO:0032271	Regulation of protein polymerization	130733	10994	574	188	5	3.89471	< 1.0E-320	< 1.0E-320
8	GO:0042391	Regulation of membrane potential	130733	10994	445	144	5	3.84797	< 1.0E-320	< 1.0E-320
8	GO:0043524	Negative regulation of neuron apoptotic process	130733	10994	577	186	8	3.83325	< 1.0E-320	< 1.0E-320
8	GO:0002683	Negative regulation of immune system process	130733	10994	827	263	5	3.78164	8.96e-12	1.14e-10
8	GO:0010008	Endosome membrane	130733	10994	388	122	8	3.73902	5.31e-12	6.91e-11
8	GO:0010959	Regulation of metal ion transport	130733	10994	724	227	6	3.72835	5.45e-12	7.08e-11
8	GO:0043409	Negative regulation of MAPK cascade	130733	10994	539	167	5	3.68432	< 1.0E-320	< 1.0E-320
8	GO:0001938	Positive regulation of endothelial cell proliferation	130733	10994	403	124	5	3.65886	2.52e-12	3.42e-11
8	GO:0032535	Regulation of cellular component size	130733	10994	540	166	5	3.65548	< 1.0E-320	< 1.0E-320
8	GO:0046903	Secretion	130733	10994	536	164	8	3.63838	< 1.0E-320	< 1.0E-320
8	GO:0038083	Peptidyl-tyrosine autophosphorylation	130733	10994	748	227	9	3.60872	8.48e-12	1.08e-10
8	GO:0030182	Neuron differentiation	130733	10994	597	181	6	3.60524	< 1.0E-320	< 1.0E-320
8	GO:0005925	Focal adhesion	130733	10994	689	208	5	3.58983	< 1.0E-320	< 1.0E-320
8	GO:0043281	Regulation of cysteine-type endopeptidase activity involved in apoptotic process	130733	10994	388	116	5	3.55513	5.31e-12	6.91e-11
8	GO:0014065	Phosphatidylinositol 3-kinase signaling	130733	10994	523	156	5	3.54693	< 1.0E-320	< 1.0E-320
8	GO:0051056	Regulation of small GTPase mediated signal transduction	130733	10994	521	155	5	3.53772	< 1.0E-320	< 1.0E-320
8	GO:0002758	Innate immune response-activating signal transduction	130733	10994	535	159	7	3.53405	< 1.0E-320	< 1.0E-320
8	GO:0098978	Glutamatergic synapse	130733	10994	536	158	8	3.50527	< 1.0E-320	< 1.0E-320
8	GO:0048013	Ephrin receptor signaling pathway	130733	10994	87	25	11	3.41704	3.08e-08	2.94e-07
8	GO:0050321	Tau-protein kinase activity	130733	10994	318	91	5	3.40286	6.25e-13	9.11e-12
8	GO:0071407	Cellular response to organic cyclic compound	130733	10994	626	179	5	3.40023	< 1.0E-320	< 1.0E-320
8	GO:0032870	Cellular response to hormone stimulus	130733	10994	662	185	5	3.3231	< 1.0E-320	< 1.0E-320
8	GO:0030424	Axon	130733	10994	648	181	7	3.32149	< 1.0E-320	< 1.0E-320
8	GO:0048812	Neuron projection morphogenesis	130733	10994	854	228	5	3.17473	6.3e-12	8.11e-11
8	GO:0050773	Regulation of dendrite development	130733	10994	508	134	5	3.13668	< 1.0E-320	< 1.0E-320
8	GO:0007399	Nervous system development	130733	10994	265	69	9	3.09623	1.61e-12	2.24e-11
8	GO:0038127	ERBB signaling pathway	130733	10994	223	57	6	3.03948	< 1.0E-320	< 1.0E-320
8	GO:0006661	Phosphatidylinositol biosynthetic process	130733	10994	321	82	5	3.03765	3.05e-13	4.64e-12
8	GO:0070062	Extracellular exosome	130733	10994	48	12	12	2.97283	0.000488299	0.00370575
8	GO:0005911	Cell-cell junction	130733	10994	1123	279	6	2.9543	2.87e-11	3.35e-10
8	GO:0043536	Positive regulation of blood vessel endothelial cell migration	130733	10994	501	124	5	2.94316	< 1.0E-320	< 1.0E-320
8	GO:0019221	Cytokine-mediated signaling pathway	130733	10994	1138	279	8	2.91535	2.31e-11	2.75e-10
8	GO:0009888	Tissue development	130733	10994	1204	295	6	2.91357	2.29e-11	2.73e-10
8	GO:0043235	Receptor complex	130733	10994	2132	512	20	2.8557	3.95e-11	4.52e-10
8	GO:0006469	Negative regulation of protein kinase activity	130733	10994	830	199	5	2.85105	8.59e-12	1.09e-10
8	GO:0017048	Rho GTPase binding	130733	10994	879	206	5	2.78681	4.16e-12	5.5e-11
8	GO:0009611	Response to wounding	130733	10994	391	91	6	2.76754	3.98e-12	5.26e-11
8	GO:0010721	Negative regulation of cell development	130733	10994	525	122	5	2.76331	< 1.0E-320	< 1.0E-320
8	GO:0071363	Cellular response to growth factor stimulus	130733	10994	880	204	9	2.75662	4.43e-12	5.83e-11
8	GO:0071345	Cellular response to cytokine stimulus	130733	10994	804	185	7	2.73618	1.92e-11	2.33e-10
8	GO:0048010	Vascular endothelial growth factor receptor signaling pathway	130733	10994	387	89	6	2.73469	5.8e-12	7.52e-11
8	GO:0016307	Phosphatidylinositol phosphate kinase activity	130733	10994	2531	579	6	2.72029	< 1.0E-320	< 1.0E-320
8	GO:0007254	JNK cascade	130733	10994	338	77	5	2.70897	< 1.0E-320	< 1.0E-320
8	GO:0030307	Positive regulation of cell growth	130733	10994	531	120	5	2.6873	< 1.0E-320	< 1.0E-320
8	GO:0050878	Regulation of body fluid levels	130733	10994	644	145	7	2.67739	< 1.0E-320	< 1.0E-320
8	GO:0051896	Regulation of protein kinase B signaling	130733	10994	727	163	12	2.66614	4.64e-12	6.08e-11
8	GO:0019838	Growth factor binding	130733	10994	1084	243	5	2.66567	2.21e-11	2.65e-10
8	GO:0006954	Inflammatory response	130733	10994	734	164	5	2.65691	2.5e-12	3.4e-11
8	GO:0045834	Positive regulation of lipid metabolic process	130733	10994	755	167	6	2.63026	1.32e-11	1.64e-10
8	GO:0001525	Angiogenesis	130733	10994	915	202	7	2.62518	7.5e-12	9.59e-11
8	GO:1901701	Cellular response to oxygen-containing compound	130733	10994	2488	545	15	2.60481	< 1.0E-320	< 1.0E-320
8	GO:0070374	Positive regulation of ERK1 and ERK2 cascade	130733	10994	928	201	5	2.5756	1.42e-11	1.76e-10
8	GO:0043123	Positive regulation of I-kappaB kinase/NF-kappaB signaling	130733	10994	897	194	7	2.57181	< 1.0E-320	< 1.0E-320
8	GO:0046677	Response to antibiotic	130733	10994	794	171	6	2.56097	1.58e-11	1.95e-10
8	GO:0005856	Cytoskeleton	130733	10994	2442	525	14	2.55648	7.57e-12	9.67e-11
8	GO:0042803	Protein homodimerization activity	130733	10994	1647	353	14	2.54865	1.8e-11	2.2e-10
8	GO:0009612	Response to mechanical stimulus	130733	10994	421	90	5	2.54208	1.4e-12	1.96e-11
8	GO:0051251	Positive regulation of lymphocyte activation	130733	10994	460	97	5	2.50751	< 1.0E-320	< 1.0E-320
8	GO:0045766	Positive regulation of angiogenesis	130733	10994	825	172	6	2.47916	8.72e-12	1.11e-10
8	GO:0032956	Regulation of actin cytoskeleton organization	130733	10994	1510	313	7	2.46489	9.55e-12	1.21e-10
8	GO:0005783	Endoplasmic reticulum	130733	10994	632	130	6	2.446	< 1.0E-320	< 1.0E-320
8	GO:0004709	MAP kinase kinase kinase activity	130733	10994	1553	319	6	2.44258	1.31e-11	1.63e-10
8	GO:1902903	Regulation of supramolecular fiber organization	130733	10994	921	188	5	2.42732	9.82e-12	1.24e-10
8	GO:0016604	Nuclear body	130733	10994	1475	299	8	2.41051	2.79e-11	3.26e-10
8	GO:0030855	Epithelial cell differentiation	130733	10994	721	146	5	2.40795	4.31e-12	5.68e-11
8	GO:0008285	Negative regulation of cell population proliferation	130733	10994	1600	323	10	2.40056	1.61e-11	1.98e-10
8	GO:1903039	Positive regulation of leukocyte cell-cell adhesion	130733	10994	440	88	5	2.37826	1.51e-14	2.47e-13
8	GO:0043507	Positive regulation of JUN kinase activity	130733	10994	802	160	6	2.37233	1.66e-11	2.04e-10
8	GO:0051092	Positive regulation of NF-kappaB transcription factor activity	130733	10994	911	181	7	2.3626	7.96e-12	1.01e-10
8	GO:0065003	Protein-containing complex assembly	130733	10994	953	188	6	2.34582	1.92e-11	2.33e-10
8	GO:0044089	Positive regulation of cellular component biogenesis	130733	10994	2183	430	11	2.34231	1.62e-11	1.99e-10
8	GO:0005739	Mitochondrion	130733	10994	1161	227	10	2.325	2.08e-11	2.51e-10
8	GO:2001236	Regulation of extrinsic apoptotic signaling pathway	130733	10994	658	128	5	2.3132	< 1.0E-320	< 1.0E-320
8	GO:0044297	Cell body	130733	10994	460	89	5	2.30071	< 1.0E-320	< 1.0E-320
8	GO:0048666	Neuron development	130733	10994	453	87	5	2.28376	< 1.0E-320	< 1.0E-320
8	GO:0048638	Regulation of developmental growth	130733	10994	1267	243	7	2.28065	3.66e-11	4.21e-10
8	GO:0014068	Positive regulation of phosphatidylinositol 3-kinase signaling	130733	10994	413	78	7	2.24582	1.75e-11	2.14e-10
8	GO:2001234	Negative regulation of apoptotic signaling pathway	130733	10994	652	122	5	2.22506	< 1.0E-320	< 1.0E-320
8	GO:0050731	Positive regulation of peptidyl-tyrosine phosphorylation	130733	10994	727	136	6	2.22451	4.64e-12	6.08e-11
8	GO:0032886	Regulation of microtubule-based process	130733	10994	1065	199	5	2.22194	2.39e-11	2.84e-10
8	GO:0097190	Apoptotic signaling pathway	130733	10994	1203	221	6	2.18452	2.37e-11	2.82e-10
8	GO:0043902	Positive regulation of multi-organism process	130733	10994	1250	227	8	2.15946	3.31e-11	3.83e-10
8	GO:0006811	Ion transport	130733	10994	583	105	7	2.14166	< 1.0E-320	< 1.0E-320
8	GO:0051704	Multi-organism process	130733	10994	1775	317	16	2.12369	6.27e-11	6.97e-10
8	GO:0007507	Heart development	130733	10994	700	125	5	2.12345	< 1.0E-320	< 1.0E-320
8	GO:0005102	Signaling receptor binding	130733	10994	1941	346	11	2.11973	4.24e-11	4.83e-10
8	GO:0009895	Negative regulation of catabolic process	130733	10994	867	154	5	2.11218	4.4e-12	5.79e-11
8	GO:0004715	Non-membrane spanning protein tyrosine kinase activity	130733	10994	4140	734	8	2.10827	< 1.0E-320	< 1.0E-320
8	GO:0010243	Response to organonitrogen compound	130733	10994	1313	230	7	2.08302	3.2e-11	3.71e-10
8	GO:0005516	Calmodulin binding	130733	10994	1182	206	7	2.07243	2.03e-11	2.46e-10
8	GO:0005829	Cytosol	130733	10994	6400	1103	59	2.04939	4.57e-10	4.77e-09
8	GO:0000186	Activation of MAPKK activity	130733	10994	385	66	5	2.03851	2.64e-08	2.53e-07
8	GO:2000058	Regulation of ubiquitin-dependent protein catabolic process	130733	10994	934	158	5	2.01159	1.13e-11	1.42e-10
8	GO:0009636	Response to toxic substance	130733	10994	895	149	9	1.97967	< 1.0E-320	< 1.0E-320
8	GO:0098542	Defense response to other organism	130733	10994	718	119	6	1.97084	3.57e-12	4.76e-11
8	GO:0060627	Regulation of vesicle-mediated transport	130733	10994	1234	204	5	1.96582	2.47e-11	2.92e-10
8	GO:0019903	Protein phosphatase binding	130733	10994	722	119	5	1.95992	6.38e-12	8.21e-11
8	GO:0000187	Activation of MAPK activity	130733	10994	917	151	7	1.95811	1.07e-11	1.35e-10
8	GO:0050863	Regulation of T cell activation	130733	10994	565	93	5	1.95733	4.03e-10	4.22e-09
8	GO:0001666	Response to hypoxia	130733	10994	259	42	5	1.92832	3.15e-05	0.000258
8	GO:0045862	Positive regulation of proteolysis	130733	10994	1234	200	7	1.92728	2.47e-11	2.92e-10
8	GO:0030036	Actin cytoskeleton organization	130733	10994	1553	251	5	1.9219	1.31e-11	1.63e-10
8	GO:0051222	Positive regulation of protein transport	130733	10994	1406	226	6	1.9114	2.42e-11	2.87e-10
8	GO:0007155	Cell adhesion	130733	10994	1455	231	11	1.8879	2.23e-11	2.67e-10
8	GO:0007005	Mitochondrion organization	130733	10994	700	109	5	1.85165	3.85e-10	4.04e-09
8	GO:0061024	Membrane organization	130733	10994	441	68	5	1.83358	9.66e-07	8.57e-06
8	GO:0005654	Nucleoplasm	130733	10994	4024	616	28	1.82034	< 1.0E-320	< 1.0E-320
8	GO:1901796	Regulation of signal transduction by p53 class mediator	130733	10994	197	30	5	1.81086	0.00112527	0.00829715
8	GO:0043065	Positive regulation of apoptotic process	130733	10994	1609	245	14	1.81067	6.93e-12	8.88e-11
8	GO:0044271	Cellular nitrogen compound biosynthetic process	130733	10994	543	82	5	1.79574	1.98e-07	1.82e-06
8	GO:1901699	Cellular response to nitrogen compound	130733	10994	989	148	5	1.77949	2.97e-11	3.46e-10
8	GO:0035690	Cellular response to drug	130733	10994	888	132	6	1.76763	1.46e-10	1.57e-09
8	GO:0035556	Intracellular signal transduction	130733	10994	17787	2629	54	1.75759	6.46e-10	6.66e-09
8	GO:0019904	Protein domain specific binding	130733	10994	1124	166	5	1.75619	2.77e-11	3.24e-10
8	GO:0098794	Postsynapse	130733	10994	190	28	5	1.7524	0.00262471	0.0186243
8	GO:0050770	Regulation of axonogenesis	130733	10994	920	133	6	1.71907	7.82e-10	8e-09
8	GO:0071702	Organic substance transport	130733	10994	1047	151	5	1.71498	8.85e-11	9.67e-10
8	GO:0006935	Chemotaxis	130733	10994	799	112	5	1.66687	8.16e-08	7.64e-07
8	GO:0018105	Peptidyl-serine phosphorylation	130733	10994	4690	651	25	1.65058	< 1.0E-320	< 1.0E-320
8	GO:0010035	Response to inorganic substance	130733	10994	1164	161	8	1.64476	4.16e-10	4.36e-09
8	GO:0032386	Regulation of intracellular transport	130733	10994	1577	215	5	1.6212	2.11e-11	2.54e-10
8	GO:0002791	Regulation of peptide secretion	130733	10994	846	114	5	1.60237	4.8e-07	4.34e-06
8	GO:0004683	Calmodulin-dependent protein kinase activity	130733	10994	1176	158	6	1.59764	4.35e-09	4.31e-08
8	GO:0045787	Positive regulation of cell cycle	130733	10994	1166	152	5	1.55015	5.83e-08	5.51e-07
8	GO:0000302	Response to reactive oxygen species	130733	10994	973	126	6	1.53988	1.04e-06	9.22e-06
8	GO:0008283	Cell population proliferation	130733	10994	1322	170	8	1.52914	2.58e-08	2.47e-07
8	GO:0031668	Cellular response to extracellular stimulus	130733	10994	1312	168	7	1.52267	4.13e-08	3.92e-07
8	GO:0018107	Peptidyl-threonine phosphorylation	130733	10994	2094	268	13	1.52191	3.62e-11	4.16e-10
8	GO:0031667	Response to nutrient levels	130733	10994	1468	184	9	1.49046	4.5e-08	4.27e-07
8	GO:0007186	G protein-coupled receptor signaling pathway	130733	10994	477	58	6	1.4459	0.00311638	0.021963
8	GO:0005886	Plasma membrane	130733	10994	5222	623	43	1.41867	< 1.0E-320	< 1.0E-320
8	GO:0031090	Organelle membrane	130733	10994	2155	257	15	1.41813	1.14e-08	1.11e-07
8	GO:0044057	Regulation of system process	130733	10994	791	93	5	1.39809	0.000721089	0.00539275
8	GO:0006955	Immune response	130733	10994	736	86	10	1.38947	0.00132698	0.00974267
8	GO:0031331	Positive regulation of cellular catabolic process	130733	10994	1788	205	6	1.36338	4.53e-06	3.89e-05
8	GO:0019901	Protein kinase binding	130733	10994	2737	310	12	1.34684	6.32e-08	5.96e-07
8	GO:0005737	Cytoplasm	130733	10994	8598	973	52	1.34569	7.01e-10	7.19e-09
8	GO:0008047	Enzyme activator activity	130733	10994	778	86	5	1.31446	0.00601566	0.041567
8	GO:0045944	Positive regulation of transcription by RNA polymerase II	130733	10994	1880	205	6	1.29666	9.08e-05	0.000724
8	GO:0010638	Positive regulation of organelle organization	130733	10994	2625	285	9	1.29106	6.36e-06	5.42e-05
8	GO:0000287	Magnesium ion binding	130733	10994	6165	659	15	1.27111	5.06e-10	5.26e-09
8	GO:0048471	Perinuclear region of cytoplasm	130733	10994	1056	112	7	1.2612	0.0070713	0.0481705
8	GO:0004712	Protein serine/threonine/tyrosine kinase activity	130733	10994	2292	236	7	1.22441	0.000793752	0.00592106
8	GO:0098590	Plasma membrane region	130733	10994	1471	151	6	1.22066	0.00677901	0.0464934
8	GO:0008219	Cell death	130733	10994	1735	178	18	1.21997	0.00366838	0.0257458
8	GO:0005524	ATP binding	130733	10994	112962	10437	94	1.09868	1.64e-203	7.37e-202
8	GO:0008144	Drug binding	130733	10994	113328	10468	94	1.09839	9.47e-209	4.26e-207
9	GO:0001669	Acrosomal vesicle	130733	10202	103	75	5	9.33091	9.18e-60	3.18e-58
9	GO:0031253	Cell projection membrane	130733	10202	283	161	5	7.2902	4.35e-101	1.79e-99
9	GO:0014068	Positive regulation of phosphatidylinositol 3-kinase signaling	130733	10202	413	164	6	5.08855	3.59e-12	4.79e-11
9	GO:0015629	Actin cytoskeleton	130733	10202	562	214	7	4.87952	< 1.0E-320	< 1.0E-320
9	GO:0009612	Response to mechanical stimulus	130733	10202	421	159	5	4.83966	2.1e-12	2.88e-11
9	GO:0030336	Negative regulation of cell migration	130733	10202	576	206	5	4.58294	< 1.0E-320	< 1.0E-320
9	GO:0001959	Regulation of cytokine-mediated signaling pathway	130733	10202	537	174	5	4.15217	< 1.0E-320	< 1.0E-320
9	GO:0007257	Activation of JUN kinase activity	130733	10202	418	128	9	3.92404	3.18e-12	4.27e-11
9	GO:0022412	Cellular process involved in reproduction in multicellular organism	130733	10202	964	290	6	3.85497	2.46e-11	2.91e-10
9	GO:0140110	Transcription regulator activity	130733	10202	486	145	5	3.82324	< 1.0E-320	< 1.0E-320
9	GO:0098802	Plasma membrane signaling receptor complex	130733	10202	432	113	5	3.35193	1.57e-12	2.19e-11
9	GO:0051259	Protein complex oligomerization	130733	10202	319	83	5	3.33417	2.64e-12	3.58e-11
9	GO:0019838	Growth factor binding	130733	10202	1084	268	7	3.16815	2.53e-11	2.98e-10
9	GO:0034762	Regulation of transmembrane transport	130733	10202	962	226	6	3.01046	2.37e-11	2.82e-10
9	GO:0045766	Positive regulation of angiogenesis	130733	10202	825	193	5	2.9978	< 1.0E-320	< 1.0E-320
9	GO:2001235	Positive regulation of apoptotic signaling pathway	130733	10202	497	113	5	2.91355	< 1.0E-320	< 1.0E-320
9	GO:0019216	Regulation of lipid metabolic process	130733	10202	981	222	5	2.89991	2.65e-11	3.11e-10
9	GO:0052547	Regulation of peptidase activity	130733	10202	705	159	5	2.89007	< 1.0E-320	< 1.0E-320
9	GO:0043393	Regulation of protein binding	130733	10202	1149	256	6	2.85509	1.95e-11	2.36e-10
9	GO:0007254	JNK cascade	130733	10202	338	74	6	2.80553	3.94e-12	5.22e-11
9	GO:0000186	Activation of MAPKK activity	130733	10202	385	84	6	2.79588	6.4e-12	8.24e-11
9	GO:0019221	Cytokine-mediated signaling pathway	130733	10202	1138	241	7	2.71378	1.97e-11	2.39e-10
9	GO:0019901	Protein kinase binding	130733	10202	2737	574	17	2.68743	8.66e-11	9.47e-10
9	GO:0008285	Negative regulation of cell population proliferation	130733	10202	1600	329	10	2.63497	3.21e-11	3.72e-10
9	GO:0006469	Negative regulation of protein kinase activity	130733	10202	830	169	7	2.60921	< 1.0E-320	< 1.0E-320
9	GO:0071345	Cellular response to cytokine stimulus	130733	10202	804	162	5	2.58202	3.19e-12	4.28e-11
9	GO:0051100	Negative regulation of binding	130733	10202	694	139	5	2.56658	< 1.0E-320	< 1.0E-320
9	GO:0044057	Regulation of system process	130733	10202	791	158	5	2.55965	< 1.0E-320	< 1.0E-320
9	GO:0031234	Extrinsic component of cytoplasmic side of plasma membrane	130733	10202	376	75	5	2.55607	5.49e-12	7.13e-11
9	GO:0050714	Positive regulation of protein secretion	130733	10202	593	117	5	2.52831	< 1.0E-320	< 1.0E-320
9	GO:0003006	Developmental process involved in reproduction	130733	10202	1647	323	11	2.51309	6.24e-12	8.05e-11
9	GO:1901652	Response to peptide	130733	10202	667	130	5	2.49757	< 1.0E-320	< 1.0E-320
9	GO:0045088	Regulation of innate immune response	130733	10202	878	171	7	2.49575	6.05e-12	7.82e-11
9	GO:0038083	Peptidyl-tyrosine autophosphorylation	130733	10202	748	143	8	2.44982	< 1.0E-320	< 1.0E-320
9	GO:0045785	Positive regulation of cell adhesion	130733	10202	1163	220	6	2.42406	2.49e-11	2.94e-10
9	GO:0031349	Positive regulation of defense response	130733	10202	865	162	6	2.39993	4.05e-12	5.36e-11
9	GO:0002833	Positive regulation of response to biotic stimulus	130733	10202	855	159	5	2.38304	2.77e-13	4.24e-12
9	GO:0005887	Integral component of plasma membrane	130733	10202	3014	547	13	2.32565	7.04e-11	7.77e-10
9	GO:0006952	Defense response	130733	10202	1401	254	7	2.32325	2.22e-11	2.66e-10
9	GO:0051345	Positive regulation of hydrolase activity	130733	10202	1600	288	9	2.3066	3.21e-11	3.72e-10
9	GO:0030234	Enzyme regulator activity	130733	10202	1533	268	9	2.24023	9.73e-12	1.23e-10
9	GO:0045862	Positive regulation of proteolysis	130733	10202	1234	208	7	2.15997	1.6e-11	1.97e-10
9	GO:0071214	Cellular response to abiotic stimulus	130733	10202	1251	208	5	2.13062	1.49e-11	1.84e-10
9	GO:0006915	Apoptotic process	130733	10202	1343	215	13	2.05146	2.57e-11	3.03e-10
9	GO:0018105	Peptidyl-serine phosphorylation	130733	10202	4690	745	26	2.03556	7.39e-11	8.13e-10
9	GO:0050867	Positive regulation of cell activation	130733	10202	601	93	5	1.98293	2.32e-10	2.47e-09
9	GO:0030335	Positive regulation of cell migration	130733	10202	2412	373	9	1.98167	4.77e-11	5.4e-10
9	GO:0042803	Protein homodimerization activity	130733	10202	1647	254	10	1.97624	6.24e-12	8.05e-11
9	GO:0050801	Ion homeostasis	130733	10202	915	140	6	1.96068	1.18e-11	1.48e-10
9	GO:0044877	Protein-containing complex binding	130733	10202	2989	448	13	1.92067	6.72e-11	7.44e-10
9	GO:2000241	Regulation of reproductive process	130733	10202	1236	183	5	1.89728	1.56e-11	1.92e-10
9	GO:0004683	Calmodulin-dependent protein kinase activity	130733	10202	1176	174	5	1.89602	2.44e-11	2.89e-10
9	GO:0051092	Positive regulation of NF-kappaB transcription factor activity	130733	10202	911	134	5	1.88489	9.26e-12	1.17e-10
9	GO:0030425	Dendrite	130733	10202	546	80	5	1.87757	4.66e-08	4.42e-07
9	GO:0051704	Multi-organism process	130733	10202	1775	260	10	1.87705	4.13e-11	4.71e-10
9	GO:0004714	Transmembrane receptor protein tyrosine kinase activity	130733	10202	5417	784	10	1.85463	3.53e-11	4.07e-10
9	GO:0003008	System process	130733	10202	1563	222	13	1.82009	2.45e-11	2.9e-10
9	GO:0051896	Regulation of protein kinase B signaling	130733	10202	727	103	5	1.81553	3.86e-09	3.83e-08
9	GO:0007169	Transmembrane receptor protein tyrosine kinase signaling pathway	130733	10202	3913	554	18	1.81426	2.94e-11	3.42e-10
9	GO:0005102	Signaling receptor binding	130733	10202	1941	274	10	1.80894	3.29e-11	3.81e-10
9	GO:0004709	MAP kinase kinase kinase activity	130733	10202	1553	218	7	1.79881	2.02e-11	2.44e-10
9	GO:0051241	Negative regulation of multicellular organismal process	130733	10202	2377	332	13	1.78982	5.49e-11	6.17e-10
9	GO:0045596	Negative regulation of cell differentiation	130733	10202	1226	171	6	1.78733	1.87e-11	2.28e-10
9	GO:0005737	Cytoplasm	130733	10202	8598	1192	59	1.77656	6.08e-10	6.29e-09
9	GO:0006955	Immune response	130733	10202	736	102	6	1.77592	1.44e-08	1.39e-07
9	GO:0051249	Regulation of lymphocyte activation	130733	10202	906	125	5	1.768	5.05e-10	5.25e-09
9	GO:0010035	Response to inorganic substance	130733	10202	1164	158	5	1.73942	3.38e-11	3.91e-10
9	GO:0048534	Hematopoietic or lymphoid organ development	130733	10202	826	112	5	1.73755	9.94e-09	9.69e-08
9	GO:0032956	Regulation of actin cytoskeleton organization	130733	10202	1510	203	6	1.72274	8.22e-12	1.05e-10
9	GO:0004715	Non-membrane spanning protein tyrosine kinase activity	130733	10202	4140	552	11	1.70859	4.15e-11	4.73e-10
9	GO:0007275	Multicellular organism development	130733	10202	1257	167	6	1.70248	3.19e-11	3.7e-10
9	GO:0042493	Response to drug	130733	10202	1355	180	5	1.70229	3.26e-11	3.78e-10
9	GO:0070161	Anchoring junction	130733	10202	1750	231	9	1.69151	3.06e-11	3.56e-10
9	GO:0048468	Cell development	130733	10202	1649	214	6	1.663	1.43e-11	1.77e-10
9	GO:0002757	Immune response-activating signal transduction	130733	10202	1079	140	8	1.66267	2.95e-09	2.94e-08
9	GO:0043902	Positive regulation of multi-organism process	130733	10202	1250	162	5	1.66075	2.09e-10	2.23e-09
9	GO:0018107	Peptidyl-threonine phosphorylation	130733	10202	2094	271	9	1.65841	4.41e-11	5.01e-10
9	GO:0030036	Actin cytoskeleton organization	130733	10202	1553	197	8	1.62553	3.57e-11	4.11e-10
9	GO:0032989	Cellular component morphogenesis	130733	10202	1656	202	5	1.56312	2.6e-10	2.76e-09
9	GO:0071496	Cellular response to external stimulus	130733	10202	1480	180	5	1.55851	2.88e-09	2.87e-08
9	GO:0048638	Regulation of developmental growth	130733	10202	1267	154	5	1.55756	3.93e-08	3.74e-07
9	GO:0045944	Positive regulation of transcription by RNA polymerase II	130733	10202	1880	228	7	1.55409	7.62e-11	8.37e-10
9	GO:0006979	Response to oxidative stress	130733	10202	1495	180	6	1.54288	6.02e-09	5.93e-08
9	GO:0030154	Cell differentiation	130733	10202	3640	438	16	1.54196	3.35e-11	3.87e-10
9	GO:0033044	Regulation of chromosome organization	130733	10202	2635	316	5	1.53676	1.07e-10	1.16e-09
9	GO:0001817	Regulation of cytokine production	130733	10202	1570	187	8	1.52631	6.94e-09	6.81e-08
9	GO:0051707	Response to other organism	130733	10202	1210	143	5	1.51443	5.87e-07	5.28e-06
9	GO:0071363	Cellular response to growth factor stimulus	130733	10202	880	104	7	1.51443	1.83e-05	0.000152
9	GO:0005634	Nucleus	130733	10202	8056	947	44	1.50637	6.77e-10	6.96e-09
9	GO:0043269	Regulation of ion transport	130733	10202	1121	131	5	1.4975	2.99e-06	2.59e-05
9	GO:1901701	Cellular response to oxygen-containing compound	130733	10202	2488	287	9	1.47819	8.47e-11	9.28e-10
9	GO:0070372	Regulation of ERK1 and ERK2 cascade	130733	10202	1345	155	5	1.47676	9.09e-07	8.07e-06
9	GO:0065008	Regulation of biological quality	130733	10202	7257	832	26	1.46915	3.02e-10	3.19e-09
9	GO:0031331	Positive regulation of cellular catabolic process	130733	10202	1788	204	6	1.46205	4.16e-08	3.95e-07
9	GO:1902911	Protein kinase complex	130733	10202	1466	167	5	1.45976	7.23e-07	6.47e-06
9	GO:0008284	Positive regulation of cell population proliferation	130733	10202	2568	284	10	1.41717	2.46e-09	2.46e-08
9	GO:0048646	Anatomical structure formation involved in morphogenesis	130733	10202	2283	243	9	1.36396	6.62e-07	5.93e-06
9	GO:2000113	Negative regulation of cellular macromolecule biosynthetic process	130733	10202	1726	179	5	1.32896	7.28e-05	0.000585
9	GO:0000287	Magnesium ion binding	130733	10202	6165	637	14	1.32406	< 1.0E-320	< 1.0E-320
9	GO:0005829	Cytosol	130733	10202	6400	658	43	1.31749	< 1.0E-320	< 1.0E-320
9	GO:0007154	Cell communication	130733	10202	1657	169	6	1.30697	0.000252622	0.00196475
9	GO:0032103	Positive regulation of response to external stimulus	130733	10202	1634	166	6	1.30184	0.000340769	0.00263489
9	GO:0010564	Regulation of cell cycle process	130733	10202	4077	409	7	1.28553	1.2e-07	1.12e-06
9	GO:0048731	System development	130733	10202	1399	137	6	1.25488	0.00393107	0.0275313
9	GO:0005654	Nucleoplasm	130733	10202	4024	388	19	1.23559	1.04e-05	8.75e-05
9	GO:0010638	Positive regulation of organelle organization	130733	10202	2625	253	9	1.23507	0.000335215	0.00259355
9	GO:0051129	Negative regulation of cellular component organization	130733	10202	3136	299	5	1.22179	0.00021256	0.00166317
9	GO:0009719	Response to endogenous stimulus	130733	10202	1910	179	8	1.20094	0.00670565	0.0460061
9	GO:0009968	Negative regulation of signal transduction	130733	10202	2992	277	8	1.18636	0.00187054	0.013594
9	GO:0005524	ATP binding	130733	10202	112962	8902	104	1.00985	0.00446815	0.0311418
10	GO:0035173	Histone kinase activity	130733	3043	665	96	5	6.20202	7.8e-13	1.12e-11
10	GO:0050321	Tau-protein kinase activity	130733	3043	318	43	5	5.80931	5.92e-13	8.66e-12
10	GO:0051051	Negative regulation of transport	130733	3043	818	98	5	5.14702	< 1.0E-320	< 1.0E-320
10	GO:0044057	Regulation of system process	130733	3043	791	94	6	5.10546	2.57e-12	3.49e-11
10	GO:0070062	Extracellular exosome	130733	3043	48	5	5	4.4752	0.00508315	0.0353145
10	GO:0033157	Regulation of intracellular protein transport	130733	3043	1043	98	5	4.03669	1.98e-11	2.4e-10
10	GO:0050801	Ion homeostasis	130733	3043	915	82	6	3.85014	1.05e-11	1.32e-10
10	GO:0034765	Regulation of ion transmembrane transport	130733	3043	666	54	5	3.4834	5.4e-13	7.93e-12
10	GO:0045787	Positive regulation of cell cycle	130733	3043	1166	89	6	3.27925	2.08e-11	2.51e-10
10	GO:0048812	Neuron projection morphogenesis	130733	3043	854	59	5	2.96809	7.94e-13	1.14e-11
10	GO:0071375	Cellular response to peptide hormone stimulus	130733	3043	305	21	5	2.95803	1.26e-05	0.000105
10	GO:0098590	Plasma membrane region	130733	3043	1471	95	6	2.77456	1.59e-11	1.96e-10
10	GO:0030425	Dendrite	130733	3043	546	34	5	2.67528	3.37e-07	3.07e-06
10	GO:0016021	Integral component of membrane	130733	3043	15667	972	5	2.66541	< 1.0E-320	< 1.0E-320
10	GO:0030424	Axon	130733	3043	648	39	5	2.58567	1.17e-07	1.09e-06
10	GO:0031331	Positive regulation of cellular catabolic process	130733	3043	1788	105	5	2.52293	1.61e-11	1.98e-10
10	GO:0018105	Peptidyl-serine phosphorylation	130733	3043	4690	269	17	2.46412	< 1.0E-320	< 1.0E-320
10	GO:0010506	Regulation of autophagy	130733	3043	1489	85	6	2.45249	1.52e-11	1.88e-10
10	GO:0005813	Centrosome	130733	3043	1264	72	5	2.4472	3.43e-11	3.96e-10
10	GO:0008284	Positive regulation of cell population proliferation	130733	3043	2568	144	7	2.40908	2.31e-11	2.75e-10
10	GO:0043933	Protein-containing complex subunit organization	130733	3043	1119	60	5	2.30359	4.37e-09	4.33e-08
10	GO:0005654	Nucleoplasm	130733	3043	4024	201	18	2.14596	< 1.0E-320	< 1.0E-320
10	GO:0031410	Cytoplasmic vesicle	130733	3043	1540	76	8	2.1202	1.63e-09	1.64e-08
10	GO:0000226	Microtubule cytoskeleton organization	130733	3043	1369	67	5	2.10259	2e-08	1.92e-07
10	GO:0010638	Positive regulation of organelle organization	130733	3043	2625	126	6	2.06217	3.18e-11	3.69e-10
10	GO:0010243	Response to organonitrogen compound	130733	3043	1313	63	7	2.06138	1.04e-07	9.7e-07
10	GO:0051050	Positive regulation of transport	130733	3043	2432	116	6	2.04917	2.14e-11	2.58e-10
10	GO:0008092	Cytoskeletal protein binding	130733	3043	1252	59	9	2.02456	4.65e-07	4.2e-06
10	GO:0005102	Signaling receptor binding	130733	3043	1941	91	5	2.01418	5.4e-10	5.6e-09
10	GO:0010975	Regulation of neuron projection development	130733	3043	2123	99	6	2.0034	1.58e-10	1.7e-09
10	GO:0018107	Peptidyl-threonine phosphorylation	130733	3043	2094	94	8	1.92857	2.5e-09	2.5e-08
10	GO:0005829	Cytosol	130733	3043	6400	287	25	1.92657	9.11e-11	9.94e-10
10	GO:0009628	Response to abiotic stimulus	130733	3043	3524	158	8	1.92621	2.53e-11	2.98e-10
10	GO:0010959	Regulation of metal ion transport	130733	3043	724	32	5	1.89887	0.000531515	0.00402208
10	GO:0043066	Negative regulation of apoptotic process	130733	3043	3076	132	8	1.84362	8e-11	8.77e-10
10	GO:0003008	System process	130733	3043	1563	67	6	1.84162	2.18e-06	1.91e-05
10	GO:0007169	Transmembrane receptor protein tyrosine kinase signaling pathway	130733	3043	3913	166	7	1.82256	< 1.0E-320	< 1.0E-320
10	GO:0009968	Negative regulation of signal transduction	130733	3043	2992	124	7	1.78051	1.02e-09	1.04e-08
10	GO:0044092	Negative regulation of molecular function	130733	3043	2265	93	5	1.764	1.79e-07	1.65e-06
10	GO:0019901	Protein kinase binding	130733	3043	2737	110	7	1.72664	4.16e-08	3.95e-07
10	GO:0006915	Apoptotic process	130733	3043	1343	53	6	1.69544	0.000188712	0.00148052
10	GO:0008104	Protein localization	130733	3043	2509	99	7	1.69519	4.4e-07	3.98e-06
10	GO:0009607	Response to biotic stimulus	130733	3043	1888	74	5	1.68389	1.47e-05	0.000123
10	GO:0030334	Regulation of cell migration	130733	3043	3316	128	10	1.65836	3.28e-08	3.13e-07
10	GO:0010557	Positive regulation of macromolecule biosynthetic process	130733	3043	3927	144	8	1.57538	9.83e-08	9.18e-07
10	GO:0022607	Cellular component assembly	130733	3043	3140	110	9	1.50503	2.14e-05	0.000177
10	GO:1901987	Regulation of cell cycle phase transition	130733	3043	2744	96	5	1.50304	7.27e-05	0.000584
10	GO:0016192	Vesicle-mediated transport	130733	3043	1596	55	6	1.48052	0.00308199	0.0217298
10	GO:0016477	Cell migration	130733	3043	2793	95	6	1.46129	0.0002076	0.00162499
10	GO:0051347	Positive regulation of transferase activity	130733	3043	4378	144	13	1.41309	2.89e-05	0.000237
10	GO:0099080	Supramolecular complex	130733	3043	1806	59	5	1.40352	0.00676415	0.0463979
10	GO:0006357	Regulation of transcription by RNA polymerase II	130733	3043	2881	92	6	1.37192	0.00176505	0.0128717
10	GO:0031328	Positive regulation of cellular biosynthetic process	130733	3043	4080	126	7	1.32676	0.000995641	0.0073697
10	GO:0043410	Positive regulation of MAPK cascade	130733	3043	3263	100	7	1.31664	0.00385055	0.0269749
10	GO:0046777	Protein autophosphorylation	130733	3043	6582	199	12	1.29891	0.000127766	0.00101113
10	GO:0004674	Protein serine/threonine kinase activity	130733	3043	55926	1526	37	1.17226	7.76e-17	1.3e-15
10	GO:0032502	Developmental process	130733	3043	11083	298	27	1.15516	0.0052934	0.0367368
10	GO:0004713	Protein tyrosine kinase activity	130733	3043	11024	296	7	1.15355	0.00582981	0.0403387
10	GO:0005524	ATP binding	130733	3043	112962	2881	44	1.09571	2.39e-51	7.8e-50
10	GO:0008144	Drug binding	130733	3043	113328	2881	44	1.09217	1.03e-48	3.21e-47
