# Supplementary material for: KinOrtho: a method for mapping human kinase orthologs across the tree of life and illuminating understudied kinases
Source: BMC Bioinformatics. 2021 Sep 18;22:446. doi: 10.1186/s12859-021-04358-3 (PMC8449880; doi:10.1186/s12859-021-04358-3)
Supplement: Supplementary file 4 — Additional file 4. Novel inferred annotation. [file 12859_2021_4358_MOESM4_ESM.xlsx]

## Sheet: NIAS
Gene	IAS	UAS	NIAS		IAS: Inferred Annotation Score
ULK4	17.728	0	17.728		UAS: Unreviewed Annotation Score
PAK5	16.415	5.367	11.048		NIAS: Novel Inferred Annotation Score
TAOK1	11.83	1.746	10.084
PIP5K1C	8.326	0	8.326
PRKACB	14.405	6.103	8.302
CSNK1G2	8.324	1.427	6.897
ALPK3	6.361	0	6.361
NEK1	5.732	0	5.732
TTBK2	5.454	0	5.454
RIOK1	5.922	0.53	5.392
STK38L	4.809	0	4.809
ADCK2	4.218	0	4.218
PI4KA	4.193	0	4.193
STK3	16.722	12.697	4.025
MARK3	3.918	0	3.918
CDK12	6.556	2.726	3.83
LMTK2	5.489	1.796	3.693
CDK11B	3.684	0	3.684
CAMK1G	6.068	2.646	3.422
PHKG1	6.42	3.624	2.796
MAPK15	3.817	1.097	2.72
CDC42BPA	2.718	0	2.718
HIPK1	11.737	9.036	2.701
HIPK3	3.459	0.758	2.701
PRPF4B	3.422	0.882	2.54
PIP5K1A	3.183	0.906	2.277
TP53RK	3.77	1.51	2.26
CSNK1G3	2.926	0.674	2.252
BRSK1	2.701	0.883	1.818
PIK3C2B	6.328	4.514	1.814
NEK6	2.718	0.906	1.812
PIP4K2C	1.796	0	1.796
PIK3C2G	2.67	0.906	1.764
MARK4	2.298	0.633	1.665
TAOK2	3.392	1.727	1.665
CAMK1D	3.362	1.812	1.55
TESK2	1.504	0	1.504
LTK	1.498	0	1.498
POMK	5.206	3.748	1.458
NEK4	5.469	4.177	1.292
ADCK5	1.289	0	1.289
MAP3K14	2.052	0.83	1.222
NRK	4.638	3.624	1.014
SBK2	1.002	0	1.002
SRPK3	1.906	0.906	1
ADCK1	1	0	1
MAP3K21	0.995	0	0.995
STK31	2.491	1.52	0.971
CDKL1	2.579	1.611	0.968
PAK3	9.235	8.326	0.909
DYRK2	1.875	0.966	0.909
CAMKK1	0.909	0	0.909
CLK3	2.701	1.792	0.909
TSSK3	0.909	0	0.909
CLK4	3.667	2.758	0.909
TSSK1B	4.447	3.538	0.909
TSSK4	8.196	7.287	0.909
STK40	8.154	7.248	0.906
PSKH1	3.632	2.726	0.906
CSNK1G1	0.906	0	0.906
CDK19	4.228	3.331	0.897
RPS6KC1	0.882	0	0.882
PKMYT1	0.882	0	0.882
CAMKV	2.67	1.788	0.882
NEK7	0.861	0	0.861
VRK2	0.724	0	0.724
VRK3	0.627	0	0.627
SCYL2	0.588	0	0.588
PAN3	1.471	0.906	0.565
EEF2K	6.975	6.975	0
LRRK1	4.53	4.53	0
TSSK2	3.724	3.724	0
TESK1	3.46	3.46	0
NEK3	2.838	2.838	0
HIPK4	2.718	2.718	0
PAK6	2.718	2.718	0
STK17B	2.629	2.629	0
WEE2	2.488	2.488	0
CDK16	2.441	2.441	0
CDK10	2.158	2.158	0
SCYL3	1.989	1.989	0
CDK13	1.82	1.82	0
TSSK6	1.82	1.82	0
BRSK2	1.792	1.792	0
COQ8B	1.51	1.51	0
DYRK3	1.504	1.504	0
CDK20	1.425	1.425	0
RIOK2	0.99	0.99	0
NEK5	0.981	0.981	0
CDC42BPB	0.914	0.914	0
WNK3	0.909	0.909	0
CDK18	0.908	0.908	0
MKNK2	0.906	0.906	0
PKN3	0.889	0.889	0
MAPK4	0.883	0.883	0
CDK17	0.882	0.882	0
CDKL3	0.882	0.882	0
PXK	0.882	0.882	0
ERN2	0.875	0.875	0
CDKL4	0.758	0.758	0
DYRK1B	0.752	0.752	0
CDK14	0.736	0.736	0
COQ8A	0.679	0.679	0
TLK2	0.679	0.679	0
MAST2	0.599	0.599	0
TLK1	0.506	0.506	0
ALPK2	0	0	0
CDC42BPG	0	0	0
CDK11A	0	0	0
CDK15	0	0	0
CDKL2	0	0	0
CSNK1A1L	0	0	0
CSNK2A3	0	0	0
DCLK3	0	0	0
DSTYK	0	0	0
DYRK4	0	0	0
ICK	0	0	0
LMTK3	0	0	0
MAP3K10	0	0	0
MAP3K15	0	0	0
MARK1	0	0	0
MAST3	0	0	0
MAST4	0	0	0
NEK10	0	0	0
NEK11	0	0	0
NEK9	0	0	0
NIM1K	0	0	0
NRBP2	0	0	0
NUAK2	0	0	0
PDIK1L	0	0	0
PHKG2	0	0	0
PIP5K1B	0	0	0
PNCK	0	0	0
PRKACG	0	0	0
PSKH2	0	0	0
RIOK3	0	0	0
RPS6KL1	0	0	0
RSKR	0	0	0
SBK3	0	0	0
STK17A	0	0	0
STK32A	0	0	0
STK32B	0	0	0
STK32C	0	0	0
STK33	0	0	0
STK36	0	0	0
STKLD1	0	0	0
TBCK	0	0	0
TTBK1	0	0	0
WNK2	0	0	0

## Sheet: NIA
Gene	GO_Domain	GO_ID	GO_Term	Score	Source_Taxonomy_IDs
ADCK1	CC	GO:0005739	Mitochondrion	1	10090
ADCK2	CC	GO:0005739	Mitochondrion	0.966	10090
ADCK2	BP	GO:0016055	Wnt signaling pathway	0.813	8364
ADCK2	BP	GO:0030182	Neuron differentiation	0.813	8364
ADCK2	BP	GO:0045165	Cell fate commitment	0.813	8364
ADCK2	BP	GO:0046330	Positive regulation of JNK cascade	0.813	8364
ADCK5	BP	GO:0008150	Biological process	0.649	3659;7227;44689
ADCK5	CC	GO:0005739	Mitochondrion	0.64	10090
ALPK3	BP	GO:0055007	Cardiac muscle cell differentiation	0.995	10090;10116
ALPK3	CC	GO:0005865	Striated muscle thin filament	0.905	7918;9823
ALPK3	CC	GO:0030017	Sarcomere	0.905	7918;9823
ALPK3	CC	GO:0030018	Z disc	0.905	7918;9823
ALPK3	CC	GO:0031430	M band	0.905	7918;9823
ALPK3	MF	GO:0008307	Structural constituent of muscle	0.582	7918;9823
ALPK3	MF	GO:0051015	Actin filament binding	0.582	7918;9823
ALPK3	MF	GO:0051371	Muscle alpha-actinin binding	0.582	7918;9823
BRSK1	BP	GO:0000086	G2/M transition of mitotic cell cycle	0.909	10090
BRSK1	BP	GO:0018105	Peptidyl-serine phosphorylation	0.909	10090
CAMK1D	CC	GO:0005829	Cytosol	0.869	7227
CAMK1D	BP	GO:0006468	Protein phosphorylation	0.681	3702;3847;4232;7227;44689;112509
CAMK1G	BP	GO:0006468	Protein phosphorylation	0.906	10090;10116
CAMK1G	CC	GO:0005737	Cytoplasm	0.882	10090;10116
CAMK1G	CC	GO:0012505	Endomembrane system	0.882	10090;10116
CAMK1G	BP	GO:0019722	Calcium-mediated signaling	0.752	10116
CAMKK1	BP	GO:0032147	Activation of protein kinase activity	0.909	10090
CAMKV	CC	GO:0098794	Postsynapse	0.882	10090;10116
CDC42BPA	BP	GO:0000226	Microtubule cytoskeleton organization	0.906	10090;10116
CDC42BPA	BP	GO:0007097	Nuclear migration	0.906	10090;10116
CDC42BPA	BP	GO:0051056	Regulation of small GTPase mediated signal transduction	0.906	10090;10116
CDK11B	CC	GO:0005654	Nucleoplasm	0.966	10090
CDK11B	BP	GO:0001824	Blastocyst development	0.906	10090;10116
CDK11B	BP	GO:0007088	Regulation of mitotic nuclear division	0.906	10090;10116
CDK11B	BP	GO:2001234	Negative regulation of apoptotic signaling pathway	0.906	10090;10116
CDK12	CC	GO:0005730	Nucleolus	0.916	559292
CDK12	CC	GO:0070692	CTDK-1 complex	0.916	559292
CDK12	MF	GO:0000976	Transcription regulatory region sequence-specific DNA binding	0.724	5786;6238;6239;6412;6669;7070;7955;8090;44689;54126;284811;418459;559292
CDK12	MF	GO:0008134	Transcription factor binding	0.724	5786;6238;6239;6412;6669;7070;7955;8090;44689;54126;284811;418459;559292
CDK12	CC	GO:0005694	Chromosome	0.55	5786;6238;6239;6412;6669;7070;7955;8090;44689;54126;284811;418459;559292
CDK19	CC	GO:0005719	Nuclear euchromatin	0.897	284812
CDKL1	BP	GO:0000281	Mitotic cytokinesis	0.968	7227
CLK3	BP	GO:0018108	Peptidyl-tyrosine phosphorylation	0.909	10090
CLK4	BP	GO:0018108	Peptidyl-tyrosine phosphorylation	0.909	10090
CSNK1G1	BP	GO:0046777	Protein autophosphorylation	0.906	10090;10116
CSNK1G2	BP	GO:0000902	Cell morphogenesis	0.844	559292
CSNK1G2	BP	GO:0006897	Endocytosis	0.844	559292
CSNK1G2	BP	GO:0009749	Response to glucose	0.844	559292
CSNK1G2	BP	GO:0010255	Glucose mediated signaling pathway	0.844	559292
CSNK1G2	BP	GO:0023052	Signaling	0.706	284812
CSNK1G2	BP	GO:0030100	Regulation of endocytosis	0.706	284812
CSNK1G2	CC	GO:0005935	Cellular bud neck	0.703	559292
CSNK1G2	CC	GO:0005937	Mating projection	0.703	559292
CSNK1G2	CC	GO:0071944	Cell periphery	0.703	559292
CSNK1G3	BP	GO:0046777	Protein autophosphorylation	0.906	10090;10116
CSNK1G3	CC	GO:0070864	Sperm individualization complex	0.673	7227
CSNK1G3	CC	GO:0098753	Anchored component of the cytoplasmic side of the plasma membrane	0.673	7227
DYRK2	BP	GO:0018108	Peptidyl-tyrosine phosphorylation	0.909	10090
HIPK1	BP	GO:0000122	Negative regulation of transcription by RNA polymerase II	0.909	10090
HIPK1	BP	GO:0043388	Positive regulation of DNA binding	0.909	10090
HIPK1	MF	GO:0003714	Transcription corepressor activity	0.883	10090
HIPK3	BP	GO:0000122	Negative regulation of transcription by RNA polymerase II	0.909	10090
HIPK3	BP	GO:0043388	Positive regulation of DNA binding	0.909	10090
HIPK3	MF	GO:0003714	Transcription corepressor activity	0.883	10090
LMTK2	CC	GO:0005737	Cytoplasm	0.966	10090
LMTK2	BP	GO:0007399	Nervous system development	0.909	10090
LMTK2	BP	GO:0007411	Axon guidance	0.909	10090
LMTK2	BP	GO:0048011	Neurotrophin TRK receptor signaling pathway	0.909	10090
LTK	BP	GO:0007275	Multicellular organism development	0.749	9544;9598;10116
LTK	BP	GO:0033674	Positive regulation of kinase activity	0.749	9544;9598;10116
MAP3K14	BP	GO:0007346	Regulation of mitotic cell cycle	0.611	7739;7955;9031;9258;9544;9595;9598;9615;9685;9796;9913;10116;13616;28377
MAP3K14	BP	GO:0031098	Stress-activated protein kinase signaling cascade	0.611	7739;7955;9031;9258;9544;9595;9598;9615;9685;9796;9913;10116;13616;28377
MAP3K21	MF	GO:0004706	JUN kinase kinase kinase activity	0.995	7719;9544;9598;9796;9823;9913;10090;10116
MAPK15	BP	GO:0009267	Cellular response to starvation	0.734	7227;44689
MAPK15	BP	GO:0014070	Response to organic cyclic compound	0.662	10090;10116;44689
MAPK15	BP	GO:0033993	Response to lipid	0.662	10090;10116;44689
MAPK15	BP	GO:1901700	Response to oxygen-containing compound	0.662	10090;10116;44689
MARK3	CC	GO:0005938	Cell cortex	0.653	7227
MARK3	CC	GO:0016323	Basolateral plasma membrane	0.653	7227
MARK3	CC	GO:0031594	Neuromuscular junction	0.653	7227
MARK3	CC	GO:0045169	Fusome	0.653	7227
MARK3	CC	GO:0045172	Germline ring canal	0.653	7227
MARK3	CC	GO:0061174	Type I terminal bouton	0.653	7227
MARK4	CC	GO:0005874	Microtubule	0.913	10116
MARK4	BP	GO:0008284	Positive regulation of cell population proliferation	0.752	10116
NEK1	BP	GO:0001822	Kidney development	0.906	10090;10116
NEK1	BP	GO:0007283	Spermatogenesis	0.906	10090;10116
NEK1	BP	GO:0010212	Response to ionizing radiation	0.906	10090;10116
NEK1	BP	GO:0035264	Multicellular organism growth	0.906	10090;10116
NEK1	BP	GO:2000001	Regulation of DNA damage checkpoint	0.906	10090;10116
NEK1	BP	GO:0007346	Regulation of mitotic cell cycle	0.601	5664;9598;9685;9796;9913;10116;13616;28377;184922
NEK1	BP	GO:0031098	Stress-activated protein kinase signaling cascade	0.601	5664;9598;9685;9796;9913;10116;13616;28377;184922
NEK4	BP	GO:0007346	Regulation of mitotic cell cycle	0.646	7668;7719;7739;7955;9031;9258;9598;9685;9913;10116;13616;28377;44689;45351
NEK4	BP	GO:0031098	Stress-activated protein kinase signaling cascade	0.646	7668;7719;7739;7955;9031;9258;9598;9685;9913;10116;13616;28377;44689;45351
NEK6	BP	GO:0023014	Signal transduction by protein phosphorylation	0.906	10090;10116
NEK6	BP	GO:0032147	Activation of protein kinase activity	0.906	10090;10116
NEK7	CC	GO:0005634	Nucleus	0.861	8364;10090;10116
NRK	BP	GO:0007346	Regulation of mitotic cell cycle	0.507	9544;9595;9598;9615;9685;9796;9823;10116
NRK	BP	GO:0031098	Stress-activated protein kinase signaling cascade	0.507	9544;9595;9598;9615;9685;9796;9823;10116
PAK3	BP	GO:0060996	Dendritic spine development	0.909	10090
PAK5	BP	GO:0000187	Activation of MAPK activity	0.978	7227
PAK5	BP	GO:0001751	Compound eye photoreceptor cell differentiation	0.978	7227
PAK5	BP	GO:0007030	Golgi organization	0.978	7227
PAK5	BP	GO:0016319	Mushroom body development	0.978	7227
PAK5	BP	GO:0018105	Peptidyl-serine phosphorylation	0.978	7227
PAK5	BP	GO:0045315	Positive regulation of compound eye photoreceptor development	0.978	7227
PAK5	BP	GO:0045792	Negative regulation of cell size	0.978	7227
PAK5	BP	GO:0048749	Compound eye development	0.978	7227
PAK5	BP	GO:2000047	Regulation of cell-cell adhesion mediated by cadherin	0.978	7227
PAK5	CC	GO:0005912	Adherens junction	0.95	7227
PAK5	BP	GO:0007346	Regulation of mitotic cell cycle	0.648	6945;7165;9031;9258;9615;9685;9913;10228;13616;28377;45351
PAK5	BP	GO:0031098	Stress-activated protein kinase signaling cascade	0.648	6945;7165;9031;9258;9615;9685;9913;10228;13616;28377;45351
PAN3	BP	GO:0006301	Postreplication repair	0.565	559292
PHKG1	CC	GO:0005634	Nucleus	0.945	9031;9615;9823
PHKG1	CC	GO:0005737	Cytoplasm	0.945	9031;9615;9823
PHKG1	BP	GO:0006468	Protein phosphorylation	0.906	10090;10116
PI4KA	CC	GO:0005739	Mitochondrion	0.73	284812;559292
PI4KA	BP	GO:0000422	Autophagy of mitochondrion	0.695	559292
PI4KA	BP	GO:0016236	Macroautophagy	0.695	559292
PI4KA	BP	GO:0030866	Cortical actin cytoskeleton organization	0.695	559292
PI4KA	BP	GO:0060237	Regulation of fungal-type cell wall organization	0.695	559292
PI4KA	BP	GO:0032502	Developmental process	0.683	7227;7955
PIK3C2B	BP	GO:0016477	Cell migration	0.908	7918;7955;8090;9031;9258;9544;9595;9598;9615;9685;9823;9913;10090;10116;13616;28377;81824
PIK3C2B	BP	GO:0016236	Macroautophagy	0.906	10090;10116
PIK3C2G	CC	GO:0005635	Nuclear envelope	0.882	10090;10116
PIK3C2G	CC	GO:0005794	Golgi apparatus	0.882	10090;10116
PIP4K2C	MF	GO:0016308	1-phosphatidylinositol-4-phosphate 5-kinase activity	0.914	10090;10116
PIP4K2C	CC	GO:0005783	Endoplasmic reticulum	0.882	10090;10116
PIP5K1A	BP	GO:0032880	Regulation of protein localization	0.812	6239
PIP5K1A	BP	GO:0032888	Regulation of mitotic spindle elongation	0.812	6239
PIP5K1A	CC	GO:0035997	Rhabdomere microvillus membrane	0.653	7227
PIP5K1C	CC	GO:0014069	Postsynaptic density	0.966	10090
PIP5K1C	CC	GO:0098835	Presynaptic endocytic zone membrane	0.966	10090
PIP5K1C	CC	GO:0098978	Glutamatergic synapse	0.966	10090
PIP5K1C	BP	GO:0007016	Obsolete cytoskeletal anchoring at plasma membrane	0.909	10090
PIP5K1C	BP	GO:0007409	Axonogenesis	0.909	10090
PIP5K1C	BP	GO:0070527	Platelet aggregation	0.909	10090
PIP5K1C	BP	GO:0099149	Regulation of postsynaptic neurotransmitter receptor internalization	0.909	10090
PIP5K1C	BP	GO:1900242	Regulation of synaptic vesicle endocytosis	0.909	10090
PIP5K1C	MF	GO:1990147	Talin binding	0.883	10090
PKMYT1	CC	GO:0005737	Cytoplasm	0.882	10090;10116
POMK	MF	GO:0030247	Polysaccharide binding	0.729	7955
POMK	MF	GO:0043531	Adp binding	0.729	7955
PRKACB	BP	GO:0043945	Positive regulation of asexual sporulation resulting in formation of a cellular spore	1	330879
PRKACB	CC	GO:0005737	Cytoplasm	0.858	10090;10116;284812
PRKACB	BP	GO:0001403	Invasive growth in response to glucose limitation	0.844	559292
PRKACB	BP	GO:0007265	Ras protein signal transduction	0.844	559292
PRKACB	BP	GO:0010607	Negative regulation of cytoplasmic mRNA processing body assembly	0.844	559292
PRKACB	BP	GO:2000766	Negative regulation of cytoplasmic translation	0.844	559292
PRKACB	BP	GO:0009847	Spore germination	0.767	227321;330879
PRKACB	BP	GO:0043936	Asexual sporulation resulting in formation of a cellular spore	0.767	227321;330879
PRKACB	BP	GO:0044275	Cellular carbohydrate catabolic process	0.767	227321;330879
PRKACB	BP	GO:0071852	Fungal-type cell wall organization or biogenesis	0.767	227321;330879
PRPF4B	CC	GO:0071011	Precatalytic spliceosome	0.653	7227
PRPF4B	BP	GO:0045292	mRNA cis splicing, via spliceosome	0.629	284812
PRPF4B	BP	GO:0070317	Negative regulation of G0 to G1 transition	0.629	284812
PRPF4B	BP	GO:1905746	Positive regulation of mRNA cis splicing, via spliceosome	0.629	284812
PSKH1	BP	GO:0006468	Protein phosphorylation	0.906	10090;10116
RIOK1	BP	GO:0006468	Protein phosphorylation	0.73	7227;44689;559292
RIOK1	CC	GO:0005634	Nucleus	0.7	7227;284812;559292
RIOK1	BP	GO:0002119	Nematode larval development	0.566	6239
RIOK1	BP	GO:0008406	Gonad development	0.566	6239
RIOK1	BP	GO:0036093	Germ cell proliferation	0.566	6239
RIOK1	BP	GO:0040026	Positive regulation of vulval development	0.566	6239
RIOK1	BP	GO:0043409	Negative regulation of MAPK cascade	0.566	6239
RIOK1	BP	GO:0046579	Positive regulation of Ras protein signal transduction	0.566	6239
RIOK1	BP	GO:0048477	Oogenesis	0.566	6239
RPS6KC1	CC	GO:0014069	Postsynaptic density	0.882	10090;10116
SBK2	BP	GO:0007346	Regulation of mitotic cell cycle	0.501	9031;9598;9615;9685;9823;9913;13616;28377
SBK2	BP	GO:0031098	Stress-activated protein kinase signaling cascade	0.501	9031;9598;9615;9685;9823;9913;13616;28377
SCYL2	CC	GO:0005829	Cytosol	0.588	3702;559292
SRPK3	BP	GO:0006468	Protein phosphorylation	1	6239;10090;10116
STK3	CC	GO:0043005	Neuron projection	0.919	9031
STK3	CC	GO:0045202	Synapse	0.919	9031
STK3	CC	GO:1990124	Messenger ribonucleoprotein complex	0.919	9031
STK3	BP	GO:0007346	Regulation of mitotic cell cycle	0.634	5759;6669;7070;7165;7719;7739;9595;9598;9615;9913;10228;28377;45351
STK3	BP	GO:0031098	Stress-activated protein kinase signaling cascade	0.634	5759;6669;7070;7165;7719;7739;9595;9598;9615;9913;10228;28377;45351
STK31	BP	GO:0006468	Protein phosphorylation	0.971	10090;10116
STK38L	CC	GO:0030427	Site of polarized growth	0.75	227321;237561;284812;559292
STK38L	CC	GO:0051286	Cell tip	0.75	227321;237561;284812;559292
STK38L	CC	GO:0005938	Cell cortex	0.692	7227;237561;284812;559292
STK38L	CC	GO:0005634	Nucleus	0.658	3702;6239;7227;46245;284812;559292
STK38L	CC	GO:0044297	Cell body	0.653	7227
STK38L	CC	GO:0070451	Cell hair	0.653	7227
STK38L	CC	GO:0071944	Cell periphery	0.653	7227
STK40	BP	GO:0030324	Lung development	0.906	10090;10116
TAOK1	CC	GO:0005819	Spindle	0.971	7227
TAOK1	CC	GO:0005874	Microtubule	0.971	7227
TAOK1	CC	GO:0005886	Plasma membrane	0.971	7227
TAOK1	CC	GO:0005938	Cell cortex	0.971	7227
TAOK1	CC	GO:0030424	Axon	0.971	7227
TAOK1	CC	GO:0043204	Perikaryon	0.971	7227
TAOK1	CC	GO:0045178	Basal part of cell	0.971	7227
TAOK1	MF	GO:0008022	Protein C-terminus binding	0.914	10090;10116
TAOK1	MF	GO:0019901	Protein kinase binding	0.914	10090;10116
TAOK1	MF	GO:0031489	Myosin V binding	0.914	10090;10116
TAOK1	BP	GO:0031098	Stress-activated protein kinase signaling cascade	0.545	6238;6669;6945;7719;7739;7918;7955;9031;9258;9685;9823;9913;13616;28377;45351;81824
TAOK2	CC	GO:0098978	Glutamatergic synapse	0.913	10116
TAOK2	BP	GO:0099179	Regulation of synaptic membrane adhesion	0.752	10116
TESK2	BP	GO:0006915	Apoptotic process	0.752	10116
TESK2	BP	GO:0035556	Intracellular signal transduction	0.752	10116
TP53RK	BP	GO:0000282	Cellular bud site selection	0.565	559292
TP53RK	BP	GO:0000722	Telomere maintenance via recombination	0.565	559292
TP53RK	BP	GO:0018105	Peptidyl-serine phosphorylation	0.565	559292
TP53RK	BP	GO:0045944	Positive regulation of transcription by RNA polymerase II	0.565	559292
TSSK1B	BP	GO:0007283	Spermatogenesis	0.909	10090
TSSK3	BP	GO:0048240	Sperm capacitation	0.909	10090
TSSK4	BP	GO:0097722	Sperm motility	0.909	10090
TTBK2	BP	GO:0008589	Regulation of smoothened signaling pathway	0.909	10090
TTBK2	BP	GO:0021915	Neural tube development	0.909	10090
TTBK2	BP	GO:0030900	Forebrain development	0.909	10090
TTBK2	BP	GO:0042733	Embryonic digit morphogenesis	0.909	10090
TTBK2	BP	GO:1902857	Positive regulation of non-motile cilium assembly	0.909	10090
TTBK2	BP	GO:1990403	Embryonic brain development	0.909	10090
ULK4	BP	GO:0021591	Ventricular system development	0.958	10090;10116
ULK4	BP	GO:0022038	Corpus callosum development	0.958	10090;10116
ULK4	BP	GO:0044458	Motile cilium assembly	0.958	10090;10116
ULK4	BP	GO:0007420	Brain development	0.909	10090
ULK4	BP	GO:0010467	Gene expression	0.909	10090
ULK4	BP	GO:0022008	Neurogenesis	0.909	10090
ULK4	BP	GO:0022010	Central nervous system myelination	0.909	10090
ULK4	BP	GO:0030534	Adult behavior	0.909	10090
ULK4	BP	GO:0032053	Ciliary basal body organization	0.909	10090
ULK4	BP	GO:0035082	Axoneme assembly	0.909	10090
ULK4	BP	GO:0035176	Social behavior	0.909	10090
ULK4	BP	GO:0036445	Neuronal stem cell division	0.909	10090
ULK4	BP	GO:0090660	Cerebrospinal fluid circulation	0.909	10090
ULK4	BP	GO:0097154	GABAergic neuron differentiation	0.909	10090
ULK4	BP	GO:0150076	Neuroinflammatory response	0.909	10090
ULK4	CC	GO:0005737	Cytoplasm	0.7	5664;185431
ULK4	BP	GO:0000911	Cytokinesis by cell plate formation	0.541	3702
ULK4	BP	GO:0000914	Phragmoplast assembly	0.541	3702
ULK4	BP	GO:0009555	Pollen development	0.541	3702
ULK4	BP	GO:0009556	Microsporogenesis	0.541	3702
ULK4	BP	GO:0010245	Radial microtubular system formation	0.541	3702
ULK4	BP	GO:0010342	Endosperm cellularization	0.541	3702
VRK2	BP	GO:0016055	Wnt signaling pathway	0.724	7918;7955;8090;9031;9595;9598;9615;9796;10116
VRK3	BP	GO:0016055	Wnt signaling pathway	0.627	7918;7955;9031;9544;9595;9598;9615;9823;10116;28377

## Sheet: AS
					Annotation score in each category																		ProKinO					PRO		iPTMnet	neXtProt				MGI
Gene	NIAS		Gene	UniProt_ID	Mutation_Score	Reaction_Score	Complex_Score	Pathway_Score	PubMed_Score	Homologs_Score	Modification_Score	Modification_iPTMnet_Score	Expression_Score	GO_Score	GO_Score'	PPI_Score	GO_Mouse_Score	Phenotype_Score	Expression_Mouse_Score	PubMed_Mouse_Score	AS	AS'	Mutation	Reaction	Complex	Pathway	PubMed	Homologs	Modification	Modification	Expression	GO	GO'	PPI	GO	Phenotype	Expression	PubMed		GO + NAIS = GO'
ULK4	17.728		ULK4	Q96C45	0.00949963	0	0	0	0.0564516	0.375	0	0	0.0366036	0.0677966	0.167955	0.00169492	0.13308	0.5	0.0239521	0.00844476	1.21252	1.30318	535	0	0	0	7	3	0	0	319	12	29.728	2	35	13	4	12
PAK5	11.048		PAK5	Q9P286	0.0198871	0.00671141	0.00352113	0.0331126	0.112903	0.375	0	0.0315789	0.049455	0.158192	0.22061	0.0347458	0.121673	0.192308	0.0179641	0.0112597	1.16831	1.21084	1120	1	1	5	14	3	0	3	431	28	39.048	41	32	5	3	16
TAOK1	10.084		TAOK1	Q7L7X3	0.00688945	0.0939597	0.056338	0.112583	0.217742	0.5	0	0.0947368	0.137005	0.276836	0.333808	0.0279661	0.1673	0	0.00598802	0.0070373	1.70438	1.75446	388	14	16	17	27	4	0	9	1194	49	59.084	33	44	0	1	10
PIP5K1C	8.326		PIP5K1C	O60331	0	0	0	0	0	0.375	0	0.115789	0.192197	0.0677966	0.114836	0.00423729	0.205323	0.384615	0.0479042	0.0323716	1.42524	1.47227	0	0	0	0	0	3	0	11	1675	12	20.326	5	54	10	8	46
PRKACB	8.302		PRKACB	P22694	0.00289428	0.0469799	0.0246479	0.476821	0.112903	0.375	0.0243902	0.0105263	0.478944	0.158192	0.205096	0.120339	0.163498	0.115385	0.0299401	0.0295567	2.17002	2.21403	163	7	7	72	14	3	1	1	4174	28	36.302	142	43	3	5	42
CSNK1G2	6.897		CSNK1G2	P78368	0.00349799	0	0	0.0529801	0.112903	0.375	0	0.0315789	0.0406196	0.0847458	0.123712	0.00762712	0.0874525	0.423077	0.0179641	0.00914849	1.24659	1.28206	197	0	0	8	14	3	0	3	354	15	21.897	9	23	11	3	13
ALPK3	6.361		ALPK3	Q96L96	0.016176	0	0	0	0.0645161	0.25	0	0	0.0397017	0.0451977	0.0811356	0	0.0646388	0.269231	0.0239521	0.00562984	0.779043	0.798805	911	0	0	0	8	2	0	0	346	8	14.361	0	17	7	4	8
NEK1	5.732		NEK1	Q96PY6	0.00767073	0	0	0	0.169355	0.25	0	0.157895	0.28296	0.0903955	0.12278	0.0711864	0.13308	0.615385	0.0239521	0.0232231	1.8251	1.84982	432	0	0	0	21	2	0	15	2466	16	21.732	84	35	16	4	33
TTBK2	5.454		TTBK2	Q6IQ55	0.00907348	0.033557	0.0176056	0.0198675	0.104839	0.25	0.0731707	0.0315789	0.120482	0.124294	0.155107	0.00932203	0.155894	0.307692	0.00598802	0.0112597	1.27462	1.29636	511	5	5	3	13	2	3	3	1050	22	27.454	11	41	8	1	16
RIOK1	5.392		RIOK1	Q9BRS2	0.00369331	0	0.00352113	0.0264901	0.104839	0.75	0	0.0421053	0.047619	0.0677966	0.0982599	0.000847458	0.0836502	0.0384615	0.00598802	0.0070373	1.18205	1.20882	208	0	1	4	13	6	0	4	415	12	17.392	1	22	1	1	10
STK38L	4.809		STK38L	Q9Y2H1	0.00245037	0	0	0	0.0967742	0.5	0	0.0526316	0.0952381	0.0677966	0.0949661	0.0101695	0.102662	0.115385	0	0.00844476	1.05155	1.07627	138	0	0	0	12	4	0	5	830	12	16.809	12	27	3	0	12
ADCK2	4.218		ADCK2	Q7Z695	0.00420825	0	0	0	0.0241935	0.5	0	0	0.0468158	0.0225989	0.0464294	0.000847458	0.0418251	0.307692	0.00598802	0.00492611	0.959095	0.978718	237	0	0	0	3	4	0	0	408	4	8.218	1	11	8	1	7
PI4KA	4.193		PI4KA	P42356	0	0	0	0	0	0.5	0	0.105263	0.097533	0.079096	0.102785	0.00508475	0.0798479	0.346154	0.0179641	0.0140746	1.24502	1.26871	0	0	0	0	0	4	0	10	850	14	18.193	6	21	9	3	20
STK3	4.025		STK3	Q13188	0.00390639	0.0134228	0.0211268	0.013245	0.25	0.625	0.0487805	0.2	0.0805508	0.305085	0.327825	0.0745763	0.193916	0.192308	0.00598802	0.0534835	2.08139	2.10022	220	2	6	2	31	5	2	19	702	54	58.025	88	51	5	1	76
MARK3	3.918		MARK3	P27448	0.00543343	0.268456	0.126761	0.13245	0.177419	0.375	0.0243902	0.221053	0.335743	0.0903955	0.112531	0.10678	0.121673	0.230769	0.0239521	0.0190007	2.25928	2.27598	306	40	36	20	22	3	1	21	2926	16	19.918	126	32	6	4	27
CDK12	3.83		CDK12	Q9NYV4	0.0190703	0.0201342	0.0105634	0.0331126	0.201613	0.5	0	0.547368	0.14148	0.112994	0.134633	0.020339	0.129278	0.423077	0.0299401	0.0112597	2.20023	2.2028	1074	3	3	5	25	4	0	52	1233	20	23.83	24	34	11	5	16
LMTK2	3.693		LMTK2	Q8IWU2	0.0144714	0	0	0	0.0887097	0.25	0	0.0736842	0.0407344	0.158192	0.179056	0.00338983	0.155894	0.307692	0.0179641	0.0105559	1.12129	1.12768	815	0	0	0	11	2	0	7	355	28	31.693	4	41	8	3	15
CDK11B	3.684		CDK11B	P21127	0.00509606	0.00671141	0.00352113	0.0397351	0.217742	0.25	0	0.189474	0.270797	0.079096	0.0999096	0.101695	0.0798479	0.192308	0.0598802	0.0147783	1.51068	1.5264	287	1	1	6	27	2	0	18	2360	14	17.684	120	21	5	10	21
CAMK1G	3.422		CAMK1G	Q96NX5	0.00392415	0	0	0	0.0403226	0.625	0	0	0.0803213	0.0451977	0.0645311	0.0135593	0.0912548	0.0384615	0.0299401	0.00844476	0.976426	0.991835	221	0	0	0	5	5	0	0	700	8	11.422	16	24	1	5	12
PHKG1	2.796		PHKG1	Q16816	0.00335594	0	0.00352113	0.0264901	0.0403226	0.5	0.0243902	0.0210526	0.0950086	0.0847458	0.100542	0.00508475	0.0722433	0	0.00598802	0.00985222	0.892055	0.904496	189	0	1	4	5	4	1	2	828	15	17.796	6	19	0	1	14
MAPK15	2.72		MAPK15	Q8TD08	0.00513157	0	0	0	0.137097	0.75	0	0.115789	0.109811	0.163842	0.179209	0.0177966	0.209125	0.0769231	0.011976	0.00562984	1.60312	1.61336	289	0	0	0	17	6	0	11	957	29	31.72	21	55	2	2	8
CDC42BPA	2.718		CDC42BPA	Q5VT25	0.0123761	0	0	0	0.16129	0.625	0	0.189474	0.285714	0.129944	0.145299	0.0152542	0.163498	0	0	0.0070373	1.58959	1.59257	697	0	0	0	20	5	0	18	2490	23	25.718	18	43	0	0	10
HIPK1	2.701		HIPK1	Q86Z02	0.00916226	0.00671141	0.00704225	0.0662252	0.153226	0.375	0.0243902	0.0421053	0.191968	0.237288	0.252548	0.0381356	0.193916	0.192308	0.0179641	0.0154821	1.57092	1.57702	516	1	2	10	19	3	1	4	1673	42	44.701	45	51	5	3	22
HIPK3	2.701		HIPK3	Q9H422	0.00740438	0	0	0	0.0725806	0.375	0	0.0105263	0.0952381	0.129944	0.145203	0.0423729	0.144487	0.307692	0.011976	0.0119634	1.20918	1.21704	417	0	0	0	9	3	0	1	830	23	25.701	50	38	8	2	17
PRPF4B	2.54		PRPF4B	Q13523	0.00720906	0	0	0	0.217742	0.75	0	0.684211	0.0477338	0.0621469	0.0764972	0.00762712	0.0760456	0.115385	0.011976	0.00985222	1.98993	1.99707	406	0	0	0	27	6	0	65	416	11	13.54	9	20	3	2	14
PIP5K1A	2.277		PIP5K1A	Q99755	0	0	0	0	0	0.375	0	0.0105263	0.18864	0.107345	0.120209	0.00677966	0.140684	0.115385	0.0359281	0.0232231	1.00351	1.01638	0	0	0	0	0	3	0	1	1644	19	21.277	8	37	3	6	33
TP53RK	2.26		TP53RK	Q96S44	0.000301857	0	0.00352113	0.0596026	0.112903	0.625	0.0487805	0.0526316	0.0446357	0.0621469	0.0749153	0.0059322	0	0.0384615	0	0	1.05392	1.06638	17	0	1	9	14	5	2	5	389	11	13.26	7	0	1	0	0
CSNK1G3	2.252		CSNK1G3	Q9Y6M4	0.00328492	0	0	0	0.0887097	0.375	0	0.0421053	0.293287	0.079096	0.0918192	0.020339	0.0836502	0.307692	0.011976	0.00914849	1.31429	1.32373	185	0	0	0	11	3	0	4	2556	14	16.252	24	22	8	2	13
BRSK1	1.818		BRSK1	Q8TDC3	0.00951738	0	0	0	0.112903	0.375	0.0243902	0.0631579	0.133219	0.214689	0.22496	0.0101695	0.231939	0	0.0359281	0.0126671	1.22358	1.22433	536	0	0	0	14	3	1	6	1161	38	39.818	12	61	0	6	18
PIK3C2B	1.814		PIK3C2B	O00750	0	0	0	0	0	0.125	0	0.0105263	0.0477338	0.0903955	0.100644	0.00847458	0.0988593	0	0.00598802	0.0161858	0.403163	0.413412	0	0	0	0	0	1	0	1	416	16	17.814	10	26	0	1	23
NEK6	1.812		NEK6	Q9HC98	0.00282325	0.0134228	0.00704225	0.0596026	0.16129	0.375	0.0243902	0.0526316	0.173494	0.158192	0.168429	0.512712	0.125475	0.192308	0.0179641	0.0112597	1.88761	1.89502	159	2	2	9	20	3	1	5	1512	28	29.812	605	33	5	3	16
PIP4K2C	1.796		PIP4K2C	Q8TBX8	0	0	0	0	0	0.5	0.0243902	0.0210526	0.140448	0.0677966	0.0779435	0.0381356	0.0874525	0.384615	0.0299401	0.00562984	1.29946	1.30961	0	0	0	0	0	4	1	2	1224	12	13.796	45	23	10	5	8
PIK3C2G	1.764		PIK3C2G	O75747	0	0	0	0	0	0.375	0	0.0105263	0.0405049	0.079096	0.0890621	0.000847458	0.0988593	0.153846	0.011976	0.0105559	0.781212	0.791178	0	0	0	0	0	3	0	1	353	14	15.764	1	26	4	2	15
MARK4	1.665		MARK4	Q96L34	0.0070315	0.0268456	0.0140845	0.0198675	0.120968	0.25	0	0.0526316	0.0944349	0.129944	0.13935	0.0576271	0.148289	0.423077	0	0.00774103	1.35254	1.35492	396	4	4	3	15	2	0	5	823	23	24.665	68	39	11	0	11
TAOK2	1.665		TAOK2	Q9UL54	0.0116304	0	0	0	0.177419	0.375	0	0.0736842	0.18405	0.276836	0.286243	0.0322034	0.212928	0.153846	0.00598802	0.00985222	1.51344	1.51121	655	0	0	0	22	3	0	7	1604	49	50.665	38	56	4	1	14
CAMK1D	1.55		CAMK1D	Q8IU85	0.004226	0	0	0	0.0967742	0.25	0	0.0421053	0.0977625	0.112994	0.121751	0.0135593	0.114068	0.423077	0.00598802	0.0105559	1.17111	1.17564	238	0	0	0	12	2	0	4	852	20	21.55	16	30	11	1	15
TESK2	1.504		TESK2	Q96S53	0.00426151	0	0	0	0.0645161	0.5	0	0.0210526	0.116695	0.0734463	0.0819435	0.00254237	0.0836502	0.0384615	0.011976	0.00492611	0.921528	0.925764	240	0	0	0	8	4	0	2	1017	13	14.504	3	22	1	2	7
LTK	1.498		LTK	P29376	0.00584183	0	0	0	0.112903	0.375	0	0.0315789	0.200803	0.112994	0.121458	0.00847458	0.106464	0	0.0239521	0.0232231	1.00124	1.00386	329	0	0	0	14	3	0	3	1750	20	21.498	10	28	0	4	33
POMK	1.458		POMK	Q9H5K3	0.00271672	0	0	0.0198675	0.0806452	0.5	0	0	0.0366036	0.0564972	0.0647345	0.00169492	0.0988593	0.230769	0.00598802	0.0070373	1.04068	1.0462	153	0	0	3	10	4	0	0	319	10	11.458	2	26	6	1	10
NEK4	1.292		NEK4	P51957	0.00454562	0	0	0	0.0887097	0.375	0	0.0631579	0.140792	0.0734463	0.0807458	0	0.102662	0	0.011976	0.00562984	0.865919	0.868673	256	0	0	0	11	3	0	6	1227	13	14.292	0	27	0	2	8
ADCK5	1.289		ADCK5	Q3MIX3	0.00415498	0	0	0	0.0322581	0.25	0	0	0.0425703	0.0169492	0.0242316	0.00338983	0.0342205	0.0384615	0.011976	0.00633357	0.440314	0.443442	234	0	0	0	4	2	0	0	371	3	4.289	4	9	1	2	9
MAP3K14	1.222		MAP3K14	Q99558	0.00553997	0.0939597	0.0528169	0.0860927	0.120968	0.375	0.0731707	0.0210526	0.0469306	0.0847458	0.0916497	0.020339	0.0874525	0.538462	0.011976	0.114004	1.73251	1.73387	312	14	15	13	15	3	3	2	409	15	16.222	24	23	14	2	162
NRK	1.014		NRK	Q7Z2Y5	0.0167797	0	0	0	0.0483871	0.25	0	0.0526316	0.110843	0.0677966	0.0735254	0	0.0874525	0.115385	0.0598802	0.00914849	0.818304	0.807253	945	0	0	0	6	2	0	5	966	12	13.014	0	23	3	10	13
SBK2	1.002		SBK2	P0C263	0.00399517	0	0	0	0.0241935	0.375	0	0	0.0344234	0.0451977	0.0508588	0	0.0494297	0.0769231	0	0.00070373	0.609866	0.611532	225	0	0	0	3	3	0	0	300	8	9.002	0	13	2	0	1
SRPK3	1		SRPK3	Q9UPE1	0.00470542	0	0	0	0.0483871	0.25	0	0	0.158348	0.0903955	0.0960452	0.0101695	0.0836502	0.192308	0.0179641	0.00633357	0.862261	0.863205	265	0	0	0	6	2	0	0	1380	16	17	12	22	5	3	9
ADCK1	1		ADCK1	Q86TW2	0.00527362	0	0	0	0.0322581	0.875	0	0	0.110843	0.039548	0.0451977	0.00254237	0.0684411	0.0769231	0	0.00422238	1.21505	1.21543	297	0	0	0	4	7	0	0	966	7	8	3	18	2	0	6
MAP3K21	0.995		MAP3K21	Q5TCX8	0.0123939	0	0	0	0.0887097	0.375	0	0.0315789	0.110499	0.0621469	0.0677684	0.00508475	0.0494297	0	0	0.00211119	0.736954	0.730182	698	0	0	0	11	3	0	3	963	11	11.995	6	13	0	0	3
STK31	0.971		STK31	Q9BXU1	0.012678	0	0	0	0.0403226	0.25	0	0	0.135284	0.039548	0.0450339	0	0.0684411	0.0384615	0.00598802	0.00844476	0.599168	0.591976	714	0	0	0	5	2	0	0	1179	7	7.971	0	18	1	1	12
CDKL1	0.968		CDKL1	Q00532	0.00234383	0	0	0	0.0564516	0.5	0	0	0.119105	0.0508475	0.0563164	0	0.0532319	0	0.00598802	0.00351865	0.791487	0.794612	132	0	0	0	7	4	0	0	1038	9	9.968	0	14	0	1	5
PAK3	0.909		PAK3	O75914	0.00701374	0.0805369	0.0387324	0.192053	0.112903	0.375	0.0243902	0.0210526	0.187722	0.220339	0.225475	0.020339	0.197719	0.115385	0.0598802	0.0302604	1.68333	1.68145	395	12	11	29	14	3	1	2	1636	39	39.909	24	52	3	10	43
DYRK2	0.909		DYRK2	Q92630	0.00506055	0	0	0.0397351	0.209677	0.375	0.0487805	0.115789	0.0950086	0.135593	0.140729	0.0813559	0.121673	0.384615	0.0239521	0.0105559	1.6468	1.64687	285	0	0	6	26	3	2	11	828	24	24.909	96	32	10	4	15
CAMKK1	0.909		CAMKK1	Q8N5S9	0.00419049	0.0268456	0.0140845	0.13245	0.0806452	0.5	0.0243902	0.0947368	0.087206	0.079096	0.0842316	0.0220339	0.0836502	0.0384615	0.00598802	0.0140746	1.20785	1.2088	236	4	4	20	10	4	1	9	760	14	14.909	26	22	1	1	20
CLK3	0.909		CLK3	P49761	0.00427927	0	0	0	0.120968	0.375	0	0.105263	0.189558	0.0903955	0.0955311	0.135593	0.0836502	0	0.0179641	0.0070373	1.12971	1.13056	241	0	0	0	15	3	0	10	1652	16	16.909	160	22	0	3	10
TSSK3	0.909		TSSK3	Q96PN8	0.00165134	0	0	0	0.0322581	0.25	0	0	0.0364888	0.0677966	0.0729322	0.0559322	0.0760456	0	0.0239521	0.00562984	0.549755	0.553239	93	0	0	0	4	2	0	0	318	12	12.909	66	20	0	4	8
CLK4	0.909		CLK4	Q9HAZ1	0.00326716	0	0	0	0.0806452	0.25	0	0.0421053	0.0470453	0.0508475	0.0559831	0.00677966	0.0570342	0	0.011976	0.00914849	0.558849	0.560717	184	0	0	0	10	2	0	4	410	9	9.909	8	15	0	2	13
TSSK1B	0.909		TSSK1B	Q9BXA7	0.0058951	0	0	0	0.0725806	0.25	0	0.0210526	0.0471601	0.0621469	0.0672825	0.0059322	0	0	0	0	0.464768	0.464008	332	0	0	0	9	2	0	2	411	11	11.909	7	0	0	0	0
TSSK4	0.909		TSSK4	Q6SA08	0.00175787	0	0	0	0.0403226	0.25	0	0.0315789	0.133907	0.101695	0.106831	0.00254237	0.174905	0.115385	0	0.00774103	0.859834	0.863212	99	0	0	0	5	2	0	3	1167	18	18.909	3	46	3	0	11
STK40	0.906		STK40	Q8N2I9	0.00502504	0	0	0	0.0564516	0.5	0	0	0.14366	0.079096	0.0842147	0.0101695	0.0988593	0.192308	0.0179641	0.0112597	1.11479	1.11489	283	0	0	0	7	4	0	0	1252	14	14.906	12	26	5	3	16
PSKH1	0.906		PSKH1	P11801	0.00346248	0	0	0	0.0483871	0.625	0	0.0105263	0.0458979	0.0451977	0.0503164	0.00254237	0.0836502	0.230769	0.011976	0.0070373	1.11445	1.1161	195	0	0	0	6	5	0	1	400	8	8.906	3	22	6	2	10
CSNK1G1	0.906		CSNK1G1	Q9HCP0	0.0033737	0	0	0	0.0645161	0.75	0	0.0105263	0.0791738	0.0677966	0.0729153	0.0152542	0.0874525	0.0769231	0.0239521	0.00844476	1.18741	1.18916	190	0	0	0	8	6	0	1	690	12	12.906	18	23	2	4	12
CDK19	0.897		CDK19	Q9BWU1	0.00374658	0.00671141	0.00704225	0.0397351	0.0564516	0.25	0	0.0105263	0.0950086	0.0564972	0.061565	0.0220339	0.0722433	0.153846	0.00598802	0.00844476	0.788275	0.789596	211	1	2	6	7	2	0	1	828	10	10.897	26	19	4	1	12
RPS6KC1	0.882		RPS6KC1	Q96S38	0.00846976	0	0	0	0.112903	0.25	0	0.126316	0.0934022	0.0508475	0.0558305	0.0101695	0.0798479	0.0384615	0.00598802	0.00844476	0.78485	0.781363	477	0	0	0	14	2	0	12	814	9	9.882	12	21	1	1	12
PKMYT1	0.882		PKMYT1	Q99640	0.00301857	0	0	0.0596026	0.112903	0.5	0.0243902	0.189474	0.155594	0.135593	0.140576	0.0779661	0.0874525	0.269231	0.0239521	0.00633357	1.64551	1.64747	170	0	0	9	14	4	1	18	1356	24	24.882	92	23	7	4	9
CAMKV	0.882		CAMKV	Q8NCB2	0.00516709	0	0	0	0.0483871	0.5	0	0	0.147332	0.0282486	0.0332316	0.00254237	0.0684411	0.115385	0.00598802	0.00492611	0.926417	0.926233	291	0	0	0	6	4	0	0	1284	5	5.882	3	18	3	1	7
NEK7	0.861		NEK7	Q8TDX7	0.00241486	0.0134228	0.00704225	0.0596026	0.120968	0.5	0.0243902	0.0631579	0.0956971	0.112994	0.117859	0.0932203	0.0798479	0.346154	0.0479042	0.0204082	1.58722	1.58967	136	2	2	9	15	4	1	6	834	20	20.861	110	21	9	8	29
VRK2	0.724		VRK2	Q86Y07	0.00356902	0.00671141	0.00352113	0	0.145161	0.375	0	0.0315789	0.23603	0.118644	0.122734	0.0423729	0.136882	0	0.0598802	0.0112597	1.17061	1.17113	201	1	1	0	18	3	0	3	2057	21	21.724	50	36	0	10	16
VRK3	0.627		VRK3	Q8IV63	0.00387088	0	0.00352113	0.198675	0.0967742	0.25	0	0.115789	0.140103	0.039548	0.0430904	0.0152542	0.0608365	0.423077	0.0419162	0.00985222	1.39922	1.39889	218	0	1	30	12	2	0	11	1221	7	7.627	18	16	11	7	14
SCYL2	0.588		SCYL2	Q6P3W7	0.00607266	0	0	0	0.0806452	0.375	0	0.0421053	0.0470453	0.0677966	0.0711186	0.00423729	0.0608365	0.307692	0	0.00633357	0.997765	0.995014	342	0	0	0	10	3	0	4	410	12	12.588	5	16	8	0	9
PAN3	0.565		PAN3	Q58A45	0.00580631	0	0.00352113	0.0198675	0.0967742	0.25	0	0.0105263	0.177625	0.0564972	0.0596893	0.0169492	0.0912548	0.192308	0	0.0070373	0.928166	0.925552	327	0	1	3	12	2	0	1	1548	10	10.565	20	24	5	0	10
			AAK1	Q2M2I8	0.00664086	0.100671	0.0528169	0.0264901	0.185484	0	0	0.336842	0.0983362	0.129944	0.129944	0.00847458	0.144487	0.346154	0.011976	0.00914849	1.45746	1.45082	374	15	15	4	23	0	0	32	857	23	23	10	38	9	2	13
			AATK	Q6ZMQ8	0.00916226	0	0	0	0.0645161	0.375	0.0731707	0.0526316	0.140448	0.0903955	0.0903955	0.0110169	0.148289	0.0384615	0.00598802	0.0133709	1.02245	1.01329	516	0	0	0	8	3	3	5	1224	16	16	13	39	1	1	19
			ABL1	P00519	0.0466458	0.0469799	0.028169	0.278146	0.604839	0.5	0.0731707	0.789474	0.0956971	0.819209	0.819209	0.25339	0.828897	0.653846	0.0538922	0.168191	5.24055	5.1939	2627	7	8	42	75	4	3	75	834	145	145	299	218	17	9	239
			ABL2	P42684	0.0105828	0.0268456	0.0140845	0.0331126	0.258065	0.25	0	0.315789	0.360413	0.214689	0.214689	0.198305	0.376426	0.153846	0.0179641	0.0457424	2.27587	2.26528	596	4	4	5	32	2	0	30	3141	38	38	234	99	4	3	65
			ACAD10	Q6JQN1	0	0	0	0	0	0.375	0	0	0.197935	0.0169492	0.0169492	0	0.0228137	0.115385	0	0.00633357	0.734416	0.734416	0	0	0	0	0	3	0	0	1725	3	3	0	6	3	0	9
			ACAD11	Q709F0	0	0	0	0	0	0.375	0	0	0.109466	0.039548	0.039548	0.00508475	0.0570342	0.0769231	0.011976	0.00774103	0.682774	0.682774	0	0	0	0	0	3	0	0	954	7	7	6	15	2	2	11
			ACVR1	Q04771	0.00656984	0	0	0	0.0806452	0.5	0.0487805	0.0210526	0.0469306	0.423729	0.423729	0.0101695	0.406844	0.615385	0.185629	0.0872625	2.433	2.42643	370	0	0	0	10	4	2	2	409	75	75	12	107	16	31	124
			ACVR1B	P36896	0.00806137	0.033557	0.0352113	0.0397351	0.177419	0.375	0.097561	0.0210526	0.236948	0.265537	0.265537	0.0508475	0.247148	0.423077	0.0898204	0.0415201	2.1425	2.13443	454	5	10	6	22	3	4	2	2065	47	47	60	65	11	15	59
			ACVR1C	Q8NER5	0.00543343	0.033557	0.0316901	0.0397351	0.0483871	0.375	0.0243902	0	0.172576	0.19774	0.19774	0.0271186	0.228137	0.115385	0.0538922	0.0218156	1.37486	1.36942	306	5	9	6	6	3	1	0	1504	35	35	32	60	3	9	31
			ACVR2A	P27037	0.0147733	0.100671	0.0704225	0.0463576	0.0564516	0.5	0.0731707	0	0.0940906	0.20904	0.20904	0.00508475	0.285171	0.538462	0.113772	0.0626319	2.1701	2.15533	832	15	20	7	7	4	3	0	820	37	37	6	75	14	19	89
			ACVR2B	Q13705	0.00474094	0.107383	0.084507	0.0463576	0.0645161	0.375	0.0731707	0.0210526	0.0473896	0.158192	0.158192	0.00338983	0.361217	0.5	0.11976	0.0626319	2.02931	2.02457	267	16	24	7	8	3	3	2	413	28	28	4	95	13	20	89
			ACVRL1	P37023	0.0058951	0.00671141	0.00352113	0.0198675	0.16129	0.375	0	0	0.0471601	0.327684	0.327684	0.00254237	0.361217	0.461538	0.113772	0.0682618	1.95446	1.94857	332	1	1	3	20	3	0	0	411	58	58	3	95	12	19	97
			AKT1	P31749	0.0203487	0.127517	0.0528169	0.635762	0.685484	0.375	0.195122	0.705263	0.0956971	1	1	0.157627	0.984791	0.730769	0.329341	0.7924	6.88794	6.86759	1146	19	15	96	85	3	8	67	834	177	177	186	259	19	55	1126
			AKT2	P31751	0.00603715	0.0604027	0.0316901	0.562914	0.282258	0.5	0.121951	0.126316	0.0814687	0.310734	0.310734	0.0474576	0.387833	0.384615	0.0718563	0.162562	3.1381	3.13206	340	9	9	85	35	4	5	12	710	55	55	56	102	10	12	231
			AKT3	Q9Y243	0.00719131	0.0469799	0.0211268	0.443709	0.25	0.375	0.0731707	0.0842105	0.0950086	0.175141	0.175141	0.0101695	0.152091	0.153846	0.0838323	0.0654469	2.03692	2.02973	405	7	6	67	31	3	3	8	828	31	31	12	40	4	14	93
			ALK	Q9UM73	0.0409638	0	0	0	0.25	0.25	0	0.178947	0.0453242	0.19774	0.19774	0.0127119	0.178707	0.5	0.0479042	0.0309641	1.73326	1.6923	2307	0	0	0	31	2	0	17	395	35	35	15	47	13	8	44
			ALPK1	Q96QP1	0.010494	0.0536913	0.0316901	0.0198675	0.104839	0.25	0	0	0.0911073	0.0621469	0.0621469	0.00169492	0.0874525	0.0769231	0	0.00562984	0.795536	0.785042	591	8	9	3	13	2	0	0	794	11	11	2	23	2	0	8
			ALPK2	Q86TB3	0.0290138	0	0	0	0.0564516	0.25	0	0	0.036833	0.0677966	0.0677966	0	0.0722433	0.115385	0	0.00351865	0.631242	0.602228	1634	0	0	0	7	2	0	0	321	12	12	0	19	3	0	5
			AMHR2	Q16671	0.00555773	0.00671141	0.00704225	0.0198675	0.0645161	0.375	0	0	0.120482	0.107345	0.107345	0.00762712	0.140684	0.115385	0.0958084	0.127375	1.1934	1.18784	313	1	2	3	8	3	0	0	1050	19	19	9	37	3	16	181
			ANKK1	Q8NFD2	0.00683618	0	0	0	0.0322581	0.25	0	0	0.0268503	0.039548	0.039548	0.00508475	0.0722433	0	0.0718563	0.00281492	0.507492	0.500656	385	0	0	0	4	2	0	0	234	7	7	6	19	0	12	4
			ARAF	P10398	0.00784829	0.187919	0.102113	0.139073	0.16129	0.5	0.0731707	0.231579	0.0936317	0.0903955	0.0903955	0.0610169	0.0912548	0.307692	0.0658683	0.0281492	2.141	2.13315	442	28	29	21	20	4	3	22	816	16	16	72	24	8	11	40
			ATM	Q13315	0.0624134	0.516779	0.352113	0.337748	0.798387	0.5	0.121951	0.305263	0.0472748	0.717514	0.717514	0.0372881	0.475285	0.538462	0.0898204	0.353976	5.25427	5.19186	3515	77	100	51	99	4	5	29	412	127	127	44	125	14	15	503
			ATR	Q13535	0.032423	0.0939597	0.0528169	0.192053	0.403226	0.625	0.0243902	0.115789	0.121629	0.305085	0.305085	0.172881	0.201521	0.807692	0.0718563	0.0710767	3.2914	3.25898	1826	14	15	29	50	5	1	11	1060	54	54	204	53	21	12	101
			AURKA	O14965	0.0047942	0.0872483	0.0492958	0.15894	0.532258	0.375	0.0487805	0.452632	0.0472748	0.242938	0.242938	0.0279661	0.319392	0.346154	0.0538922	0.0527797	2.79935	2.79455	270	13	14	24	66	3	2	43	412	43	43	33	84	9	9	75
			AURKB	Q96GD4	0.00399517	0.120805	0.0809859	0.218543	0.41129	0.75	0.097561	0.147368	0.235227	0.231638	0.231638	0.101695	0.243346	0.384615	0.0598802	0.0577058	3.14466	3.14066	225	18	23	33	51	6	4	14	2050	41	41	120	64	10	10	82
			AURKC	Q9UQB9	0.00364004	0	0	0	0.120968	0.375	0	0.0210526	0.1214	0.129944	0.129944	0.0152542	0.136882	0	0.0299401	0.0161858	0.970266	0.966626	205	0	0	0	15	3	0	2	1058	23	23	18	36	0	5	23
			AXL	P30530	0.014649	0.0201342	0.0105634	0.0264901	0.233871	0.25	0.0487805	0.0842105	0.0814687	0.40678	0.40678	0.0220339	0.319392	0.0384615	0.0958084	0.0738916	1.72653	1.71189	825	3	3	4	29	2	2	8	710	72	72	26	84	1	16	105
			BLK	P51451	0.00585958	0	0	0.0596026	0.0967742	0.25	0.0243902	0	0.0477338	0.20339	0.20339	0.0322034	0.148289	0.192308	0.0179641	0.0204082	1.09892	1.09306	330	0	0	9	12	2	1	0	416	36	36	38	39	5	3	29
			BMP2K	Q9NSY1	0.00786605	0	0	0	0.120968	0.375	0	0.136842	0.141824	0.0677966	0.0677966	0.00508475	0.0836502	0.0769231	0.00598802	0.00985222	1.0318	1.02393	443	0	0	0	15	3	0	13	1236	12	12	6	22	2	1	14
			BMPR1A	P36894	0.00509606	0.0536913	0.0352113	0.0198675	0.129032	0.375	0.121951	0.0421053	0.0472748	0.485876	0.485876	0.00677966	0.528517	0.884615	0.221557	0.236453	3.19303	3.18793	287	8	10	3	16	3	5	4	412	86	86	8	139	23	37	336
			BMPR1B	O00238	0.00443908	0.0536913	0.0352113	0.0198675	0.104839	0.5	0.097561	0	0.0800918	0.186441	0.186441	0.00338983	0.26616	0.269231	0.215569	0.149191	1.98568	1.98124	250	8	10	3	13	4	4	0	698	33	33	4	70	7	36	212
			BMPR2	Q13873	0.0101566	0.0536913	0.0316901	0.0198675	0.185484	0.25	0.0731707	0.0315789	0.0963855	0.384181	0.384181	0.0118644	0.452471	0.576923	0.161677	0.111893	2.45103	2.44088	572	8	9	3	23	2	3	3	840	68	68	14	119	15	27	159
			BMX	P51813	0.00530914	0	0	0.0596026	0.137097	0.25	0	0.115789	0.0477338	0.19209	0.19209	0.0169492	0.095057	0.115385	0.0718563	0.0168895	1.12376	1.11845	299	0	0	9	17	2	0	11	416	34	34	20	25	3	12	24
			BRAF	P15056	1	0.456376	0.292254	0.264901	0.322581	0.375	0.341463	0.442105	0.0473896	0.141243	0.141243	0.020339	0.323194	0.961538	0.0598802	0.197748	5.24601	4.24601	56318	68	83	40	40	3	14	42	413	25	25	24	85	25	10	281
			BRSK2	Q8IWQ3	0.00587734	0	0	0	0.16129	0.625	0.0243902	0.115789	0.244406	0.225989	0.225989	0.0355932	0.21673	0.153846	0.00598802	0.0161858	1.83109	1.82521	331	0	0	0	20	5	1	11	2130	40	40	42	57	4	1	23
			BTK	Q06187	0.00985475	0.241611	0.133803	0.264901	0.58871	0.25	0.121951	0.252632	0.0920252	0.344633	0.344633	0.0728814	0.197719	0.230769	0.0179641	0.237861	3.05731	3.04746	555	36	38	40	73	2	5	24	802	61	61	86	52	6	3	338
			BUB1	O43683	0.00712028	0.0939597	0.056338	0.112583	0.241935	0.75	0.439024	0.494737	0.121859	0.0903955	0.0903955	0.0152542	0.129278	0.5	0.0598802	0.0344828	3.14685	3.13973	401	14	16	17	30	6	18	47	1062	16	16	18	34	13	10	49
			BUB1B	O60566	0.00660535	0.14094	0.084507	0.178808	0.298387	0.5	0.243902	0.326316	0.120826	0.0847458	0.0847458	0.0483051	0.136882	0.730769	0.0479042	0.0513723	3.00027	2.99366	372	21	24	27	37	4	10	31	1053	15	15	57	36	19	8	73
			CAMK1	Q14012	0.00289428	0.0201342	0.00704225	0.0463576	0.177419	0.375	0	0.0526316	0.0484223	0.225989	0.225989	0.00677966	0.18251	0.192308	0.0419162	0.0175932	1.397	1.3941	163	3	2	7	22	3	0	5	422	40	40	8	48	5	7	25
			CAMK2A	Q9UQM7	0.00443908	0.100671	0.102113	0.417219	0.0806452	0.25	0.0487805	0.0842105	0.0789443	0.305085	0.305085	0.161017	0.357414	0.269231	0.0778443	0.178747	2.51636	2.51192	250	15	29	63	10	2	2	8	688	54	54	190	94	7	13	254
			CAMK2B	Q13554	0.00696047	0.0738255	0.0880282	0.403974	0.145161	0.5	0.0243902	0.0315789	0.380952	0.146893	0.146893	0.25678	0.224335	0.269231	0.0299401	0.0450387	2.62709	2.62013	392	11	25	61	18	4	1	3	3320	26	26	303	59	7	5	64
			CAMK2D	Q13557	0.00307184	0.0738255	0.0809859	0.397351	0.177419	0.625	0.0243902	0.0947368	0.369478	0.305085	0.305085	0.282203	0.361217	0.192308	0.0239521	0.0548909	3.06591	3.06284	173	11	23	60	22	5	1	9	3220	54	54	333	95	5	4	78
			CAMK2G	Q13555	0.00417273	0.0805369	0.0950704	0.403974	0.16129	0.5	0.0243902	0.157895	0.440505	0.214689	0.214689	0.15	0.125475	0.307692	0.0359281	0.0358902	2.73751	2.73334	235	12	27	61	20	4	1	15	3839	38	38	177	33	8	6	51
			CAMK4	Q16566	0.0060549	0.033557	0.0140845	0.218543	0.209677	0.375	0.0731707	0.2	0.0478485	0.169492	0.169492	0.00169492	0.220532	0.384615	0.0239521	0.052076	2.0303	2.02424	341	5	4	33	26	3	3	19	417	30	30	2	58	10	4	74
			CAMKK2	Q96RR4	0.00498952	0.0268456	0.0246479	0.139073	0.137097	0.375	0	0.126316	0.335743	0.248588	0.248588	0.148305	0.0798479	0.192308	0.011976	0.0302604	1.881	1.87601	281	4	7	21	17	3	0	12	2926	44	44	175	21	5	2	43
			CASK	O14936	0.00676516	0.0469799	0.028169	0.0927152	0.112903	0.5	0	0.0947368	0.282272	0.152542	0.152542	0.25339	0.342205	0.5	0.107784	0.0380014	2.55846	2.5517	381	7	8	14	14	4	0	9	2460	27	27	299	90	13	18	54
			CDC42BPB	Q9Y5S2	0.0134593	0	0	0	0.169355	0.375	0	0.0947368	0.0493402	0.107345	0.107345	0.00847458	0.13308	0.192308	0	0.0070373	1.15014	1.13668	758	0	0	0	21	3	0	9	430	19	19	10	35	5	0	10
			CDC42BPG	Q6DT37	0.0125537	0	0	0	0.0403226	0.25	0	0.0105263	0.0446357	0.0677966	0.0677966	0.00169492	0.0836502	0	0	0.00492611	0.516106	0.503552	707	0	0	0	5	2	0	1	389	12	12	2	22	0	0	7
			CDC7	O00311	0.00459888	0.033557	0.0211268	0.0927152	0.112903	0.625	0.0243902	0.0526316	0.0471601	0.0903955	0.0903955	0.0389831	0.102662	0.461538	0.0239521	0.0133709	1.74498	1.74039	259	5	6	14	14	5	1	5	411	16	16	46	27	12	4	19
			CDK1	P06493	0.00174012	0.275168	0.200704	0.496689	0.443548	0.75	0.195122	0.231579	0.0944349	0.372881	0.372881	0.0694915	0.326996	0.346154	0.0958084	0.109782	4.0101	4.00836	98	41	57	75	55	6	8	22	823	66	66	82	86	9	16	156
			CDK10	Q15131	0.00273447	0	0	0	0.0967742	0.375	0	0.0105263	0.281928	0.079096	0.079096	0.0186441	0.095057	0.5	0	0.00351865	1.46328	1.46054	154	0	0	0	12	3	0	1	2457	14	14	22	25	13	0	5
			CDK11A	Q9UQ88	0.00655208	0.00671141	0.00352113	0.0397351	0.0564516	0.125	0	0.0526316	0.275387	0.0734463	0.0734463	0.0279661	0	0.192308	0	0	0.85971	0.853158	369	1	1	6	7	1	0	5	2400	13	13	33	0	5	0	0
			CDK13	Q14004	0.00990802	0.00671141	0.00352113	0.0529801	0.225806	0.25	0	0.347368	0.0810098	0.118644	0.118644	0.0110169	0.125475	0.615385	0.0179641	0.00844476	1.87424	1.86433	558	1	1	8	28	2	0	33	706	21	21	13	33	16	3	12
			CDK14	O94921	0.00534465	0	0	0	0.145161	0.25	0	0.0421053	0.14148	0.0677966	0.0677966	0.0228814	0.114068	0.0384615	0.0359281	0.0119634	0.875191	0.869846	301	0	0	0	18	2	0	4	1233	12	12	27	30	1	6	17
			CDK15	Q96Q40	0.0036578	0	0	0	0.0564516	0.375	0	0	0.176133	0.0564972	0.0564972	0.0169492	0.0608365	0.0769231	0	0.00422238	0.826671	0.823013	206	0	0	0	7	3	0	0	1535	10	10	20	16	2	0	6
			CDK16	Q00536	0.00284101	0	0	0	0.120968	0.625	0	0.2	0.14148	0.0734463	0.0734463	0.0211864	0.148289	0.115385	0.0179641	0.0154821	1.48204	1.4792	160	0	0	0	15	5	0	19	1233	13	13	25	39	3	3	22
			CDK17	Q00537	0.0036578	0	0	0	0.0887097	0.375	0	0.0947368	0.0950086	0.0451977	0.0451977	0.0135593	0.0494297	0.153846	0.0179641	0.00985222	0.946962	0.943304	206	0	0	0	11	3	0	9	828	8	8	16	13	4	3	14
			CDK18	Q07002	0.00431478	0	0	0	0.0887097	0.375	0	0.0210526	0.0927137	0.039548	0.039548	0.10339	0.0494297	0.0384615	0.00598802	0.00633357	0.824941	0.820627	243	0	0	0	11	3	0	2	808	7	7	122	13	1	1	9
			CDK2	P24941	0.00193544	0.261745	0.137324	0.476821	0.564516	0.5	0.097561	0.221053	0.097992	0.333333	0.333333	0.130508	0.353612	0.230769	0.0718563	0.156932	3.63596	3.63402	109	39	39	72	70	4	4	21	854	59	59	154	93	6	12	223
			CDK20	Q8IZL9	0.00342697	0	0	0	0.0483871	0.5	0	0	0.2358	0.0508475	0.0508475	0.00423729	0.13308	0.384615	0.00598802	0.00844476	1.37483	1.3714	193	0	0	0	6	4	0	0	2055	9	9	5	35	10	1	12
			CDK3	Q00526	0.00257467	0	0	0	0.0403226	0.25	0	0.0736842	0.026047	0.079096	0.079096	0.0237288	0	0	0.00598802	0.00562984	0.507071	0.504497	145	0	0	0	5	2	0	7	227	14	14	28	0	0	1	8
			CDK4	P11802	0.00346248	0.0738255	0.0880282	0.311258	0.241935	0.375	0.0731707	0.0631579	0.096615	0.446328	0.446328	0.118644	0.406844	0.5	0.125749	0.182266	3.10628	3.10282	195	11	25	47	30	3	3	6	842	79	79	140	107	13	21	259
			CDK5	Q00535	0.00257467	0.0671141	0.0633803	0.198675	0.395161	0.875	0.0487805	0.115789	0.0940906	0.740113	0.740113	0.0559322	0.779468	0.192308	0.131737	0.164673	3.9248	3.92222	145	10	18	30	49	7	2	11	820	131	131	66	205	5	22	234
			CDK6	Q00534	0.00319614	0.033557	0.0422535	0.178808	0.274194	0.25	0.0243902	0.0842105	0.0493402	0.338983	0.338983	0.0211864	0.231939	0.307692	0.0838323	0.0640394	1.98762	1.98443	180	5	12	27	34	2	1	8	430	60	60	25	61	8	14	91
			CDK7	P50613	0.00216627	0.449664	0.302817	0.403974	0.330645	0.75	0.0487805	0.157895	0.0361446	0.186441	0.186441	0.0262712	0.186312	0.461538	0.011976	0.0211119	3.37574	3.37357	122	67	86	61	41	6	2	15	315	33	33	31	49	12	2	30
			CDK8	P49336	0.00569978	0.0536913	0.0316901	0.15894	0.104839	0.625	0	0	0.0810098	0.124294	0.124294	0.0466102	0.0836502	0.307692	0.00598802	0.0225194	1.65162	1.64592	321	8	9	24	13	5	0	0	706	22	22	55	22	8	1	32
			CDK9	P50750	0.00273447	0.241611	0.158451	0.218543	0.564516	0.625	0.0731707	0.2	0.0931727	0.248588	0.248588	0.183898	0.250951	0.153846	0.0479042	0.0344828	3.09687	3.09413	154	36	45	33	70	5	3	19	812	44	44	217	66	4	8	49
			CDKL2	Q92772	0.0043503	0	0	0	0.0403226	0.5	0	0.0105263	0.0406196	0.0508475	0.0508475	0	0.0532319	0.115385	0.00598802	0.0070373	0.828308	0.823958	245	0	0	0	5	4	0	1	354	9	9	0	14	3	1	10
			CDKL3	Q8IVW4	0.00358678	0	0	0	0.0241935	0.5	0	0	0.0745841	0.0903955	0.0903955	0.0474576	0.0874525	0	0.0419162	0.00562984	0.875216	0.871629	202	0	0	0	3	4	0	0	650	16	16	56	23	0	7	8
			CDKL4	Q5MAI5	0.00250364	0	0	0	0.016129	0.25	0	0	0.0518646	0.0282486	0.0282486	0	0.0456274	0.0384615	0.011976	0.00422238	0.449033	0.44653	141	0	0	0	2	2	0	0	452	5	5	0	12	1	2	6
			CDKL5	O76039	0.00981924	0	0	0	0.25	0.25	0	0.0631579	0.0960413	0.158192	0.158192	0.0186441	0.152091	0.115385	0.0838323	0.0316678	1.22883	1.21901	553	0	0	0	31	2	0	6	837	28	28	22	40	3	14	45
			CHEK1	O14757	0.0045101	0.0268456	0.00704225	0.192053	0.516129	0.875	0.0487805	0.273684	0.120138	0.242938	0.242938	0.0432203	0.258555	0.346154	0.0898204	0.0570021	3.10187	3.09736	254	4	2	29	64	7	2	26	1047	43	43	51	68	9	15	81
			CHEK2	O96017	0.0165489	0.0268456	0.00704225	0.165563	0.475806	0.625	0.146341	0.621053	0.610098	0.305085	0.305085	0.275424	0.231939	0.192308	0.0419162	0.0584096	3.79938	3.78283	932	4	2	25	59	5	6	59	5317	54	54	325	61	5	7	83
			CHKA	P35790	0	0	0	0	0	0.375	0	0.0421053	0.0936317	0.118644	0.118644	0.00169492	0.0836502	0.115385	0.0179641	0.0154821	0.863557	0.863557	0	0	0	0	0	3	0	4	816	21	21	2	22	3	3	22
			CHKB	Q9Y259	0	0	0	0	0	0.375	0.0243902	0	0.0695353	0.0508475	0.0508475	0	0.0608365	0.192308	0.00598802	0.0119634	0.790869	0.790869	0	0	0	0	0	3	1	0	606	9	9	0	16	5	1	17
			CHUK	O15111	0.00536241	0.147651	0.0704225	0.470199	0.306452	0.5	0.0731707	0.105263	0.0346529	0.502825	0.502825	0.0330508	0.311787	0.769231	0.0538922	0.144968	3.52893	3.52356	302	22	20	71	38	4	3	10	302	89	89	39	82	20	9	206
			CIT	O14578	0.0173479	0.033557	0.0246479	0.0264901	0.169355	0.375	0	0.0947368	0.156971	0.129944	0.129944	0	0.209125	0.307692	0.0359281	0.0218156	1.60261	1.58526	977	5	7	4	21	3	0	9	1368	23	23	0	55	8	6	31
			CLK1	P49759	0.00358678	0	0	0	0.120968	0.25	0	0.0526316	0.149742	0.0677966	0.0677966	0.0271186	0.095057	0.269231	0.011976	0.0161858	1.06429	1.06071	202	0	0	0	15	2	0	5	1305	12	12	32	25	7	2	23
			CLK2	P49760	0.00545119	0	0	0	0.137097	0.375	0.0243902	0.0947368	0.139415	0.112994	0.112994	0.134746	0.0988593	0.230769	0.011976	0.0105559	1.37599	1.37054	307	0	0	0	17	3	1	9	1215	20	20	159	26	6	2	15
			COQ8A	Q8NI60	0.00625022	0	0	0	0.193548	0.5	0	0	0.159266	0.0508475	0.0508475	0.142373	0.0532319	0.153846	0	0.00633357	1.2657	1.25945	352	0	0	0	24	4	0	0	1388	9	9	168	14	4	0	9
			COQ8B	Q96D53	0.00424376	0	0	0	0.0725806	0.5	0	0	0.0973035	0.0451977	0.0451977	0	0.0570342	0.269231	0.011976	0.00914849	1.06672	1.06247	239	0	0	0	9	4	0	0	848	8	8	0	15	7	2	13
			CSF1R	P07333	0.0156078	0.00671141	0.0105634	0.0529801	0.362903	0.375	0.0487805	0.157895	0.0800918	0.389831	0.389831	0.040678	0.38403	0.615385	0.179641	0.158339	2.87844	2.86283	879	1	3	8	45	3	2	15	698	69	69	48	101	16	30	225
			CSK	P41240	0.00371107	0.281879	0.137324	0.198675	0.193548	0.5	0.0243902	0.0736842	0.049455	0.350282	0.350282	0.0245763	0.190114	0.576923	0.0538922	0.0654469	2.7239	2.72019	209	42	39	30	24	4	1	7	431	62	62	29	50	15	9	93
			CSNK1A1	P48729	0.00317838	0.114094	0.0774648	0.178808	0.16129	0.625	0.0243902	0.0526316	0.119793	0.163842	0.163842	0.0652542	0.190114	0.576923	0.0299401	0.0267417	2.40947	2.40629	179	17	22	27	20	5	1	5	1044	29	29	77	50	15	5	38
			CSNK1A1L	Q8N752	0.00525587	0	0	0	0.0322581	0.125	0	0	0.0259323	0.0451977	0.0451977	0.00254237	0	0.576923	0	0	0.813109	0.807854	296	0	0	0	4	1	0	0	226	8	8	3	0	15	0	0
			CSNK1D	P48730	0.00353351	0.154362	0.105634	0.192053	0.379032	0.375	0	0.168421	0.0954676	0.158192	0.158192	0.0584746	0.281369	0.192308	0.0419162	0.0309641	2.23673	2.23319	199	23	30	29	47	3	0	16	832	28	28	69	74	5	7	44
			CSNK1E	P49674	0.00344472	0.154362	0.105634	0.165563	0.209677	0.375	0	0.284211	0.0407344	0.141243	0.141243	0.0288136	0.235741	0.0769231	0.0359281	0.0457424	1.90302	1.89957	194	23	30	25	26	3	0	27	355	25	25	34	62	2	6	65
			CSNK2A1	P68400	0.00404844	0.0201342	0.0352113	0.264901	0.274194	0.375	0	0.147368	0.0810098	0.163842	0.163842	0.149153	0.220532	0.461538	0.0598802	0.0401126	2.29692	2.29288	228	3	10	40	34	3	0	14	706	29	29	176	58	12	10	57
			CSNK2A2	P19784	0.00237935	0.0201342	0.0352113	0.264901	0.16129	0.25	0	0.0631579	0.0402754	0.124294	0.124294	0.0305085	0.159696	0.384615	0.0239521	0.0401126	1.60053	1.59815	134	3	10	40	20	2	0	6	351	22	22	36	42	10	4	57
			CSNK2A3	Q8NEV1	0	0	0	0	0	0	0	0	0.0268503	0.0734463	0.0734463	0.0423729	0	0	0	0	0.142669	0.142669	0	0	0	0	0	0	0	0	234	13	13	50	0	0	0	0
			DAPK1	P53355	0.0140452	0.00671141	0.00352113	0.0264901	0.274194	0.375	0.0243902	0.136842	0.190132	0.327684	0.327684	0.115254	0.190114	0.192308	0.0359281	0.0387051	1.95132	1.93727	791	1	1	4	34	3	1	13	1657	58	58	136	50	5	6	55
			DAPK2	Q9UIK4	0.00328492	0.00671141	0.00352113	0.0264901	0.129032	0.25	0	0.0947368	0.0798623	0.158192	0.158192	0.00762712	0.129278	0.0384615	0.00598802	0.00774103	0.940926	0.937641	185	1	1	4	16	2	0	9	696	28	28	9	34	1	1	11
			DAPK3	O43293	0.00442132	0.00671141	0.00352113	0.0264901	0.225806	0.375	0.0243902	0.263158	0.0950086	0.242938	0.242938	0.0372881	0.239544	0.0769231	0.011976	0.0154821	1.64866	1.64424	249	1	1	4	28	3	1	25	828	43	43	44	63	2	2	22
			DCLK1	O15075	0.0140452	0	0	0	0.0806452	0.375	0	0.0105263	0.198279	0.19209	0.19209	0.00508475	0.114068	0.192308	0.203593	0.0450387	1.43068	1.41663	791	0	0	0	10	3	0	1	1728	34	34	6	30	5	34	64
			DCLK2	Q8N568	0.00676516	0	0	0	0.0645161	0.375	0	0.0210526	0.136317	0.0564972	0.0564972	0.00762712	0.0798479	0	0.0598802	0.0161858	0.823689	0.816924	381	0	0	0	8	3	0	2	1188	10	10	9	21	0	10	23
			DCLK3	Q9C098	0.00896694	0	0	0	0.0241935	0.375	0	0	0.0460126	0.0338983	0.0338983	0	0.0798479	0	0	0.00492611	0.572845	0.563878	505	0	0	0	3	3	0	0	401	6	6	0	21	0	0	7
			DDR1	Q08345	0.0113285	0.00671141	0.00704225	0.013245	0.25	0.125	0.0243902	0.168421	0.238669	0.158192	0.158192	0.0262712	0.220532	0.5	0.0538922	0.0471499	1.85085	1.83952	638	1	2	2	31	1	1	16	2080	28	28	31	58	13	9	67
			DDR2	Q16832	0.0145602	0.00671141	0.00704225	0.013245	0.185484	0.375	0.0243902	0.157895	0.0401606	0.20339	0.20339	0.00423729	0.193916	0.538462	0.0479042	0.0394089	1.85181	1.83725	820	1	2	2	23	3	1	15	350	36	36	5	51	14	8	56
			DMPK	Q09013	0.00459888	0	0.00352113	0.0198675	0.217742	0.25	0	0	0.586575	0.20339	0.20339	0.162712	0.174905	0.115385	0.0598802	0.0401126	1.83869	1.83409	259	0	1	3	27	2	0	0	5112	36	36	192	46	3	10	57
			DSTYK	Q6XUX3	0.00642779	0	0	0	0.0725806	0.625	0	0	0.188181	0.0621469	0.0621469	0.0474576	0.095057	0.0384615	0.0359281	0.0070373	1.17828	1.17185	362	0	0	0	9	5	0	0	1640	11	11	56	25	1	6	10
			DYRK1A	Q13627	0.0081679	0	0	0.0264901	0.209677	0.625	0	0.221053	0.24039	0.367232	0.367232	0.178814	0.277567	0.461538	0.125749	0.0752991	2.81698	2.80881	460	0	0	4	26	5	0	21	2095	65	65	211	73	12	21	107
			DYRK1B	Q9Y463	0.0058951	0	0	0	0.0806452	0.375	0.0243902	0.0736842	0.113597	0.141243	0.141243	0.040678	0.0912548	0.346154	0.00598802	0.00633357	1.30486	1.29897	332	0	0	0	10	3	1	7	990	25	25	48	24	9	1	9
			DYRK3	O43781	0.00516709	0	0	0	0.0806452	0.375	0	0.0315789	0.0766495	0.158192	0.158192	0.00423729	0.178707	0.0384615	0.0239521	0.00914849	0.981739	0.976572	291	0	0	0	10	3	0	3	668	28	28	5	47	1	4	13
			DYRK4	Q9NR20	0.00601939	0	0	0	0.0564516	0.25	0	0.0210526	0.228916	0.0621469	0.0621469	0.0254237	0.0646388	0	0	0.00281492	0.717464	0.711444	339	0	0	0	7	2	0	2	1995	11	11	30	17	0	0	4
			EEF2K	O00418	0.00719131	0	0	0.0198675	0.185484	0.5	0.0487805	0.621053	0.0445209	0.271186	0.271186	0.00677966	0.095057	0.230769	0.011976	0.0197044	2.06237	2.05518	405	0	0	3	23	4	2	59	388	48	48	8	25	6	2	28
			EGFR	P00533	0.53498	0.95302	0.626761	0.490066	0.830645	0.25	0.634146	1	0.195181	0.864407	0.864407	1	0.539924	0.884615	0.257485	0.431386	9.49262	8.95764	30129	142	178	74	103	2	26	95	1701	153	153	1180	142	23	43	613
			EIF2AK1	Q9BQI3	0.00625022	0.0134228	0.0211268	0.0198675	0.129032	0.375	0	0	0.0968445	0.129944	0.129944	0.00338983	0.136882	0.269231	0.011976	0.0239268	1.23689	1.23064	352	2	6	3	16	3	0	0	844	23	23	4	36	7	2	34
			EIF2AK2	P19525	0.00372883	0.0134228	0.00704225	0.0662252	0.564516	0.375	0.0487805	0.294737	0.0952381	0.214689	0.214689	0.0847458	0.258555	0.230769	0.0299401	0.0978184	2.38521	2.38148	210	2	2	10	70	3	2	28	830	38	38	100	68	6	5	139
			EIF2AK3	Q9NZJ5	0.00887816	0.0134228	0.00704225	0.0198675	0.112903	0.625	0.0243902	0.0526316	0.0470453	0.372881	0.372881	0.00254237	0.479087	0.423077	0.0419162	0.118227	2.34891	2.34003	500	2	2	3	14	5	1	5	410	66	66	3	126	11	7	168
			EIF2AK4	Q9P2K8	0.0109024	0.0134228	0.0246479	0.0198675	0.169355	0.75	0.0487805	0.0736842	0.134251	0.276836	0.276836	0.0127119	0.346008	0.423077	0.0718563	0.0752991	2.4507	2.4398	614	2	7	3	21	6	2	7	1170	49	49	15	91	11	12	107
			EPHA1	P21709	0.0097127	0.0469799	0.0387324	0.0529801	0.120968	0.25	0.0243902	0.0526316	0.120482	0.19209	0.19209	0.0254237	0.178707	0.192308	0.0838323	0.0295567	1.41879	1.40908	547	7	11	8	15	2	1	5	1050	34	34	30	47	5	14	42
			EPHA10	Q5JZY3	0.0120033	0.0469799	0.0387324	0.0397351	0.0322581	0.25	0.0487805	0	0.108778	0.0621469	0.0621469	0.00338983	0.0912548	0.0384615	0.0239521	0.00914849	0.805621	0.793617	676	7	11	6	4	2	2	0	948	11	11	4	24	1	4	13
			EPHA2	P29317	0.0121098	0.0469799	0.0387324	0.0397351	0.33871	0.25	0.097561	0.294737	0.0796328	0.389831	0.389831	0.0423729	0.346008	0.346154	0.191617	0.0865588	2.60074	2.58863	682	7	11	6	42	2	4	28	694	69	69	50	91	9	32	123
			EPHA3	P29320	0.0280017	0.0469799	0.0387324	0.0397351	0.120968	0.625	0.0487805	0.0736842	0.0936317	0.19774	0.19774	0.0135593	0.258555	0.384615	0.299401	0.078114	2.3475	2.3195	1577	7	11	6	15	5	2	7	816	35	35	16	68	10	50	111
			EPHA4	P54764	0.011151	0.0469799	0.0387324	0.0397351	0.0967742	0.375	0.0487805	0.0526316	0.0989099	0.39548	0.39548	0.0355932	0.585551	0.192308	0.538922	0.232231	2.78878	2.77763	628	7	11	6	12	3	2	5	862	70	70	42	154	5	90	330
			EPHA5	P54756	0.0283036	0.0469799	0.0387324	0.0397351	0.0645161	0.375	0.0487805	0.0315789	0.120138	0.186441	0.186441	0.00254237	0.201521	0.153846	0.197605	0.0654469	1.60117	1.57286	1594	7	11	6	8	3	2	3	1047	33	33	3	53	4	33	93
			EPHA6	Q9UF33	0.0198693	0.0469799	0.0387324	0.0397351	0.0322581	0.5	0	0	0.111188	0.0508475	0.0508475	0	0.0912548	0.307692	0.11976	0.033779	1.3921	1.37223	1119	7	11	6	4	4	0	0	969	9	9	0	24	8	20	48
			EPHA7	Q15375	0.0237579	0.0469799	0.0387324	0.0397351	0.0725806	0.5	0.0487805	0.0210526	0.233505	0.225989	0.225989	0.0305085	0.247148	0.0384615	0.251497	0.0788177	1.89755	1.87379	1338	7	11	6	9	4	2	2	2035	40	40	36	65	1	42	112
			EPHA8	P29322	0.0136368	0.0469799	0.0387324	0.0397351	0.0806452	0.25	0.0487805	0.0210526	0.0697648	0.135593	0.135593	0.0254237	0.197719	0.0769231	0.113772	0.0330753	1.19183	1.1782	768	7	11	6	10	2	2	2	608	24	24	30	52	2	19	47
			EPHB1	P54762	0.0228701	0.194631	0.119718	0.0463576	0.120968	0.375	0.0487805	0.0315789	0.151463	0.265537	0.265537	0.0305085	0.326996	0.346154	0.191617	0.0985222	2.3707	2.34783	1288	29	34	7	15	3	2	3	1320	47	47	36	86	9	32	140
			EPHB2	P29323	0.012536	0.201342	0.123239	0.0529801	0.153226	0.25	0.0487805	0.0526316	0.139071	0.502825	0.502825	0.0635593	0.619772	0.423077	0.293413	0.171006	3.10746	3.09492	706	30	35	8	19	2	2	5	1212	89	89	75	163	11	49	243
			EPHB3	P54753	0.0101744	0.194631	0.119718	0.0463576	0.0564516	0.25	0.0731707	0.0526316	0.0465863	0.305085	0.305085	0.00932203	0.209125	0.0769231	0.221557	0.0921886	1.76392	1.75375	573	29	34	7	7	2	3	5	406	54	54	11	55	2	37	131
			EPHB4	P54760	0.0107071	0.194631	0.119718	0.0463576	0.177419	0.25	0.0487805	0.0842105	0.161102	0.158192	0.158192	0.020339	0.144487	0.230769	0.161677	0.0999296	1.90832	1.89761	603	29	34	7	22	2	2	8	1404	28	28	24	38	6	27	142
			EPHB6	O15197	0.0136724	0.194631	0.119718	0.0463576	0.104839	0.375	0.0487805	0.0210526	0.118302	0.0677966	0.0677966	0.0338983	0.106464	0.153846	0.0838323	0.0330753	1.52127	1.50759	770	29	34	7	13	3	2	2	1031	12	12	40	28	4	14	47
			ERBB2	P04626	0.0419404	0.489933	0.507042	0.364238	0.370968	0.5	0.243902	0.4	0.298795	0.282486	0.282486	0.457627	0.403042	0.653846	0.155689	0.239972	5.40948	5.36754	2362	73	144	55	46	4	10	38	2604	50	50	540	106	17	26	341
			ERBB3	P21860	0.0286232	0.194631	0.140845	0	0.177419	0.375	0	0.178947	0.202524	0.225989	0.225989	0.144068	0.239544	0.538462	0.215569	0.127375	2.789	2.76037	1612	29	40	0	22	3	0	17	1765	40	40	170	63	14	36	181
			ERBB4	Q15303	0.0392415	0.375839	0.383803	0	0.419355	0.375	0.0487805	0.252632	0.190476	0.322034	0.322034	0.227119	0.387833	0.307692	0.173653	0.167488	3.67094	3.6317	2210	56	109	0	52	3	2	24	1660	57	57	268	102	8	29	238
			ERN1	O75460	0.00806137	0.0268456	0.0140845	0.0198675	0.16129	0.25	0	0.0631579	0.0954676	0.282486	0.282486	0.0313559	0.334601	0.384615	0.0598802	0.115412	1.84712	1.83906	454	4	4	3	20	2	0	6	832	50	50	37	88	10	10	164
			ERN2	Q76MJ5	0.0109379	0	0	0	0.0322581	0.125	0	0	0.0460126	0.112994	0.112994	0	0.155894	0.0769231	0.00598802	0.0239268	0.589934	0.578996	616	0	0	0	4	1	0	0	401	20	20	0	41	2	1	34
			ETNK1	Q9HBU6	0	0	0	0	0	0.375	0	0	0.0945496	0.039548	0.039548	0.0101695	0.0380228	0.115385	0.0359281	0.0154821	0.724085	0.724085	0	0	0	0	0	3	0	0	824	7	7	12	10	3	6	22
			ETNK2	Q9NVF9	0	0	0	0	0	0.375	0	0	0.147332	0.0621469	0.0621469	0.020339	0.0570342	0.0769231	0.0598802	0.00422238	0.802878	0.802878	0	0	0	0	0	3	0	0	1284	11	11	24	15	2	10	6
			FAM20A	Q96MK3	0.00374658	0	0.00352113	0.0264901	0.145161	0.375	0.0487805	0	0.043603	0.0677966	0.0677966	0.000847458	0.0836502	0.346154	0.00598802	0.0126671	1.16341	1.15966	211	0	1	4	18	3	2	0	380	12	12	1	22	9	1	18
			FAM20B	O75063	0.00275223	0	0	0	0.0645161	0.5	0	0	0.0471601	0.0451977	0.0451977	0.00762712	0.0646388	0.307692	0.011976	0.0140746	1.06564	1.06288	155	0	0	0	8	4	0	0	411	8	8	9	17	8	2	20
			FAM20C	Q8IXL6	0.00445683	0.00671141	0.0105634	0.0264901	0.0887097	0.25	0.121951	0	0.0734366	0.0734463	0.0734463	0.0305085	0.159696	0.653846	0.0299401	0.0204082	1.55016	1.54571	251	1	3	4	11	2	5	0	640	13	13	36	42	17	5	29
			FER	P16591	0.0060549	0.00671141	0.00352113	0.0198675	0.201613	0.375	0	0.0631579	0.14148	0.384181	0.384181	0.0483051	0.296578	0.230769	0.00598802	0.0274455	1.81067	1.80462	341	1	1	3	25	3	0	6	1233	68	68	57	78	6	1	39
			FES	P07332	0.0075997	0.0469799	0.0246479	0.0662252	0.258065	0.25	0.0243902	0.105263	0.190935	0.288136	0.288136	0.0677966	0.224335	0.615385	0.00598802	0.0513723	2.22712	2.21952	428	7	7	10	32	2	1	10	1664	51	51	80	59	16	1	73
			FGFR1	P11362	0.013335	0.288591	0.225352	0.0463576	0.677419	0.5	0.097561	0.294737	1	0.327684	0.327684	0.429661	0.536122	0.730769	0.670659	0.38494	6.22319	6.20985	751	43	64	7	84	4	4	28	8715	58	58	507	141	19	112	547
			FGFR2	P21802	0.0231187	0.308725	0.411972	0.0596026	0.669355	0.375	0.0731707	0.147368	0.688583	0.689266	0.689266	0.161017	0.695817	1	0.862275	0.46798	6.63325	6.61013	1302	46	117	9	83	3	3	14	6001	122	122	190	183	26	144	665
			FGFR3	P22607	0.0896516	0.322148	0.323944	0.0596026	0.508065	0.375	0	0.115789	0.190476	0.237288	0.237288	0.702542	0.456274	0.576923	0.479042	0.256158	4.6929	4.60325	5049	48	92	9	63	3	0	11	1660	42	42	829	120	15	80	364
			FGFR4	P22455	0.0141873	0.255034	0.169014	0.238411	0.282258	0.5	0.146341	0.0736842	0.142513	0.186441	0.186441	0.0228814	0.254753	0.192308	0.317365	0.111893	2.90708	2.8929	799	38	48	36	35	4	6	7	1242	33	33	27	67	5	53	159
			FGR	P09769	0.00454562	0.0134228	0.00704225	0.112583	0.145161	0.375	0	0.0842105	0.0461274	0.327684	0.327684	0.0228814	0.239544	0.192308	0.00598802	0.0689655	1.64546	1.64092	256	2	2	17	18	3	0	8	402	58	58	27	63	5	1	98
			FLT1	P17948	0.0225505	0.0134228	0.0105634	0.0397351	0.346774	0.625	0.121951	0.168421	0.384968	0.322034	0.322034	0.105932	0.296578	0.423077	0.311377	0.238564	3.43095	3.4084	1270	2	3	6	43	5	5	16	3355	57	57	125	78	11	52	339
			FLT3	P36888	0.30081	0.0738255	0.0457746	0.10596	0.266129	0.25	0.0243902	0.326316	0.0805508	0.271186	0.271186	0.0474576	0.311787	0.307692	0.137725	0.133005	2.68261	2.3818	16941	11	13	16	33	2	1	31	702	48	48	56	82	8	23	189
			FLT4	P35916	0.026599	0.00671141	0.00704225	0.0529801	0.346774	0.5	0.0243902	0.326316	0.135284	0.327684	0.327684	0.0483051	0.26616	0.384615	0.215569	0.178044	2.84647	2.81987	1498	1	2	8	43	4	1	31	1179	58	58	57	70	10	36	253
			FN3K	Q9H479	0	0	0	0	0	0.25	0	0.0315789	0.0473896	0.0734463	0.0734463	0	0.0570342	0.115385	0	0.00774103	0.582575	0.582575	0	0	0	0	0	2	0	3	413	13	13	0	15	3	0	11
			FN3KRP	Q9HA64	0	0	0	0	0	0.25	0	0.0210526	0.0463569	0.039548	0.039548	0.00169492	0.026616	0	0.00598802	0.00422238	0.395479	0.395479	0	0	0	0	0	2	0	2	404	7	7	2	7	0	1	6
			FRK	P42685	0.00472318	0.0134228	0.00352113	0.0529801	0.0967742	0.375	0	0.0842105	0.0950086	0.124294	0.124294	0.0101695	0.0912548	0.0384615	0.0479042	0.0112597	1.04898	1.04426	266	2	1	8	12	3	0	8	828	22	22	12	24	1	8	16
			FYN	P06241	0.00688945	0.697987	0.443662	0.516556	0.459677	0.375	0.121951	0.2	0.142398	0.700565	0.700565	0.455932	0.703422	0.615385	0.125749	0.287825	5.853	5.84611	388	104	126	78	57	3	5	19	1241	124	124	538	185	16	21	409
			GAK	O14976	0.0113818	0.0536913	0.0316901	0.0331126	0.104839	0.375	0.0243902	0.157895	0.0954676	0.129944	0.129944	0.00508475	0.171103	0.384615	0.011976	0.0126671	1.60286	1.59147	641	8	9	5	13	3	1	15	832	23	23	6	45	10	2	18
			GRK1	Q15835	0.00429703	0.00671141	0.00352113	0.0463576	0.0806452	0.375	0	0.0315789	0.0478485	0.0564972	0.0564972	0	0.117871	0.115385	0.00598802	0.0281492	0.91985	0.915553	242	1	1	7	10	3	0	3	417	10	10	0	31	3	1	40
			GRK2	P25098	0.00555773	0.0604027	0.0211268	0.139073	0.104839	0.375	0.0731707	0.147368	0.0460126	0.118644	0.118644	0.0135593	0.353612	0.384615	0.0239521	0.0795215	1.94646	1.9409	313	9	6	21	13	3	3	14	401	21	21	16	93	10	4	113
			GRK3	P35626	0.0054867	0.0201342	0.00704225	0.0529801	0.0322581	0.375	0	0	0.0400459	0.0451977	0.0451977	0.000847458	0.152091	0.0384615	0.0179641	0.0218156	0.809325	0.803838	309	3	2	8	4	3	0	0	349	8	8	1	40	1	3	31
			GRK4	P32298	0.00504279	0	0	0	0.0806452	0.375	0	0.0947368	0.197017	0.0508475	0.0508475	0.00677966	0.0874525	0	0.0299401	0.00985222	0.937313	0.932271	284	0	0	0	10	3	0	9	1717	9	9	8	23	0	5	14
			GRK5	P34947	0.00514933	0.0268456	0.0105634	0.0331126	0.129032	0.5	0	0.0842105	0.0477338	0.237288	0.237288	0.00508475	0.129278	0.384615	0.0359281	0.0274455	1.65629	1.65114	290	4	3	5	16	4	0	8	416	42	42	6	34	10	6	39
			GRK6	P43250	0.00509606	0.0201342	0.00704225	0.0264901	0.104839	0.375	0	0.0421053	0.144234	0.129944	0.129944	0.0271186	0.102662	0.269231	0.0299401	0.0239268	1.30776	1.30267	287	3	2	4	13	3	0	4	1257	23	23	32	27	7	5	34
			GRK7	Q8WTQ7	0.00678291	0	0	0.0463576	0.0483871	0.125	0	0.0631579	0.0432587	0.0508475	0.0508475	0.00169492	0	0	0	0	0.385487	0.378704	382	0	0	7	6	1	0	6	377	9	9	2	0	0	0	0
			GSK3A	P49840	0.00324941	0	0	0.13245	0.177419	0.25	0.0731707	0.263158	0.047619	0.485876	0.485876	0.0135593	0.311787	0.423077	0.0838323	0.109782	2.37498	2.37173	183	0	0	20	22	2	3	25	415	86	86	16	82	11	14	156
			GSK3B	P49841	0.00458113	0.14094	0.116197	0.384106	0.483871	0.625	0.146341	0.378947	0.0945496	0.570621	0.570621	0.279661	0.980989	0.461538	0.203593	0.384236	5.25517	5.25059	258	21	33	58	60	5	6	36	824	101	101	330	258	12	34	546
			GUCY2C	P25092	0.0111865	0.0134228	0.0105634	0.0397351	0.0967742	0.5	0	0.0947368	0.0406196	0.0960452	0.0960452	0	0.095057	0.384615	0.0419162	0.026038	1.45071	1.43952	630	2	3	6	12	4	0	9	354	17	17	0	25	10	7	37
			GUCY2D	Q02846	0.00978373	0	0	0.0463576	0.266129	0.25	0.0243902	0.0105263	0.037292	0.0847458	0.0847458	0.00169492	0.121673	0.0769231	0.00598802	0.0105559	0.94606	0.936276	551	0	0	7	33	2	1	1	325	15	15	2	32	2	1	15
			GUCY2F	P51841	0.0120743	0	0	0.0463576	0.0483871	0.375	0.0243902	0	0.0366036	0.0903955	0.0903955	0	0.106464	0.0384615	0.0179641	0.0133709	0.809469	0.797394	680	0	0	7	6	3	1	0	319	16	16	0	28	1	3	19
			HASPIN	Q8TF76	0.00559324	0	0	0	0.137097	0.25	0.0487805	0.136842	0.086747	0.101695	0.101695	0.00677966	0.129278	0.0769231	0	0.0119634	0.991698	0.986105	315	0	0	0	17	2	2	13	756	18	18	8	34	2	0	17
			HCK	P08631	0.00697823	0.0201342	0.0176056	0.145695	0.435484	0.375	0.0487805	0.126316	0.190017	0.361582	0.361582	0.221186	0.212928	0.269231	0.0239521	0.0724842	2.52737	2.5204	393	3	5	22	54	3	2	12	1656	64	64	261	56	7	4	103
			HIPK2	Q9H2X6	0.0097127	0.0201342	0.0140845	0.125828	0.322581	0.25	0.0243902	0.136842	0.142857	0.40113	0.40113	0.0711864	0.326996	0.461538	0.0479042	0.044335	2.39952	2.38981	547	3	4	19	40	2	1	13	1245	71	71	84	86	12	8	63
			HIPK4	Q8NE63	0.00601939	0	0	0	0.0241935	0.375	0	0	0.0355709	0.0734463	0.0734463	0.00169492	0.0874525	0.115385	0.00598802	0.00562984	0.73038	0.724361	339	0	0	0	3	3	0	0	310	13	13	2	23	3	1	8
			HUNK	P57058	0.00692496	0	0	0	0.00806452	0.25	0	0	0.0455536	0.0903955	0.0903955	0.00423729	0.0494297	0.115385	0.0239521	0.0133709	0.607313	0.600388	390	0	0	0	1	2	0	0	397	16	16	5	13	3	4	19
			HYKK	A2RU49	0	0	0	0	0	0.25	0	0	0.135972	0.0225989	0.0225989	0.00762712	0.026616	0	0	0.00211119	0.444926	0.444926	0	0	0	0	0	2	0	0	1185	4	4	9	7	0	0	3
			ICK	Q9UPZ9	0.00458113	0	0	0	0.104839	0.375	0	0.0631579	0.0950086	0.107345	0.107345	0.00338983	0	0	0	0	0.753321	0.74874	258	0	0	0	13	3	0	6	828	19	19	4	0	0	0	0
			IGF1R	P08069	0.0173302	0.0536913	0.0387324	0.0596026	0.467742	0.375	0.0243902	0.336842	0.0475043	0.519774	0.519774	0.0398305	0.448669	0.692308	0.161677	0.263899	3.54699	3.52966	976	8	11	9	58	3	1	32	414	92	92	47	118	18	27	375
			IKBKB	O14920	0.00685394	0.120805	0.0633803	0.437086	0.532258	0.625	0.0487805	0.526316	0.192312	0.497175	0.497175	0.173729	0.311787	0.423077	0.0179641	0.239972	4.2165	4.20964	386	18	18	66	66	5	2	50	1676	88	88	205	82	11	3	341
			IKBKE	Q14164	0.00935758	0.0939597	0.0387324	0.119205	0.233871	0.25	0.0243902	0.105263	0.0929432	0.225989	0.225989	0.540678	0.148289	0.192308	0.011976	0.0429275	2.12989	2.12053	527	14	11	18	29	2	1	10	810	40	40	638	39	5	2	61
			ILK	Q13418	0.0033737	0.0134228	0.00704225	0.0264901	0.185484	0.625	0	0.0842105	0.142169	0.124294	0.124294	0.19322	0.406844	0.653846	0.0299401	0.0942998	2.58964	2.58626	190	2	2	4	23	5	0	8	1239	22	22	228	107	17	5	134
			INSR	P06213	0.0170461	0.0738255	0.0422535	0.0728477	1	0.375	0.268293	0.452632	0.080895	0.59322	0.59322	0.0737288	0.562738	0.576923	0.0718563	0.297678	4.55894	4.54189	960	11	12	11	124	3	11	43	705	105	105	87	148	15	12	423
			INSRR	P14616	0.0158031	0	0	0	0.0403226	0.375	0	0	0.0267355	0.163842	0.163842	0.0101695	0.129278	0	0.0299401	0.0112597	0.80235	0.786547	890	0	0	0	5	3	0	0	233	29	29	12	34	0	5	16
			IP6K1	Q92551	0	0	0	0	0	0.375	0	0.0105263	0.0927137	0.0677966	0.0677966	0.0118644	0.0912548	0.230769	0.0179641	0.0197044	0.917594	0.917594	0	0	0	0	0	3	0	1	808	12	12	14	24	6	3	28
			IP6K2	Q9UHH9	0	0	0	0	0	0.375	0	0.0421053	0.281583	0.0847458	0.0847458	0.040678	0.095057	0.307692	0.0239521	0.0119634	1.26278	1.26278	0	0	0	0	0	3	0	4	2454	15	15	48	25	8	4	17
			IP6K3	Q96PC2	0	0	0	0	0	0.25	0	0.0315789	0.0441767	0.0847458	0.0847458	0.0118644	0.0836502	0.115385	0.00598802	0.00492611	0.632315	0.632315	0	0	0	0	0	2	0	3	385	15	15	14	22	3	1	7
			IPMK	Q8NFU5	0	0	0	0	0	0.375	0.0243902	0.0631579	0.0369478	0.112994	0.112994	0.000847458	0.106464	0.153846	0.0179641	0.0175932	0.909205	0.909205	0	0	0	0	0	3	1	6	322	20	20	1	28	4	3	25
			IPPK	Q9H8X2	0	0	0	0	0	0.5	0	0.0105263	0.0390132	0.0451977	0.0451977	0	0.0608365	0.115385	0.0179641	0.00774103	0.796663	0.796663	0	0	0	0	0	4	0	1	340	8	8	0	16	3	3	11
			IRAK1	P51617	0.00529138	0.315436	0.221831	0.304636	0.290323	0.25	0.195122	0.189474	0.199426	0.322034	0.322034	0.138983	0.34981	0.153846	0.0179641	0.0605208	3.0147	3.00941	298	47	63	46	36	2	8	18	1738	57	57	164	92	4	3	86
			IRAK2	O43187	0.00552221	0.120805	0.0950704	0.211921	0.0645161	0.5	0.0243902	0.0105263	0.0359151	0.0903955	0.0903955	0.0194915	0.125475	0.153846	0.011976	0.0204082	1.49026	1.48474	311	18	27	32	8	4	1	1	313	16	16	23	33	4	2	29
			IRAK3	Q9Y616	0.0054867	0	0	0.0794702	0.0564516	0.375	0	0.0105263	0.0947791	0.327684	0.327684	0.0372881	0.254753	0.269231	0	0.0358902	1.54656	1.54107	309	0	0	12	7	3	0	1	826	58	58	44	67	7	0	51
			IRAK4	Q9NWZ3	0.00330267	0.261745	0.165493	0.198675	0.282258	0.5	0.121951	0.189474	0.0771084	0.20339	0.20339	0.0288136	0.140684	0.153846	0.0179641	0.0457424	2.39045	2.38715	186	39	47	30	35	4	5	18	672	36	36	34	37	4	3	65
			ITK	Q08881	0.00855854	0.033557	0.0176056	0.0463576	0.169355	0.5	0.0487805	0.0736842	0.0400459	0.20339	0.20339	0.0254237	0.148289	0.192308	0	0.0774103	1.58476	1.57621	482	5	5	7	21	4	2	7	349	36	36	30	39	5	0	110
			ITPKA	P23677	0	0	0	0	0	0.375	0	0.0526316	0.0493402	0.0960452	0.0960452	0.000847458	0.0798479	0.0384615	0.00598802	0.00774103	0.705903	0.705903	0	0	0	0	0	3	0	5	430	17	17	1	21	1	1	11
			ITPKB	P27987	0	0	0	0	0	0.25	0	0.0631579	0.0938612	0.124294	0.124294	0.0169492	0.0988593	0.307692	0.011976	0.0175932	0.984383	0.984383	0	0	0	0	0	2	0	6	818	22	22	20	26	8	2	25
			ITPKC	Q96DU7	0	0	0	0	0	0.375	0	0.0315789	0.0464716	0.0451977	0.0451977	0.000847458	0.0570342	0	0.011976	0.00844476	0.576551	0.576551	0	0	0	0	0	3	0	3	405	8	8	1	15	0	2	12
			JAK1	P23458	0.0214496	0.637584	0.78169	0.271523	0.145161	0.375	0.0487805	0.126316	0.0470453	0.214689	0.214689	0.0423729	0.269962	0.615385	0.0299401	0.078114	3.70501	3.68356	1208	95	222	41	18	3	2	12	410	38	38	50	71	16	5	111
			JAK2	O60674	0.877038	0.932886	1	0.410596	0.282258	0.375	0.097561	0.210526	0.047619	0.751412	0.751412	0.0483051	1	0.615385	0.0359281	0.206193	6.89071	6.01367	49393	139	284	62	35	3	4	20	415	133	133	57	263	16	6	293
			JAK3	P52333	0.0203132	0.187919	0.225352	0.145695	0.217742	0.375	0.0243902	0.105263	0.139759	0.384181	0.384181	0.0864407	0.254753	0.384615	0.00598802	0.0830401	2.64045	2.62014	1144	28	64	22	27	3	1	10	1218	68	68	102	67	10	1	118
			KALRN	O60229	0.0324763	0.0268456	0.0140845	0.119205	0.0967742	0.375	0.0487805	0.105263	0.246357	0.146893	0.146893	0.0338983	0.250951	0.346154	0.00598802	0.0225194	1.87119	1.83871	1829	4	4	18	12	3	2	10	2147	26	26	40	66	9	1	32
			KDR	P35968	0.0312511	0.275168	0.169014	0.0927152	0.475806	0.625	1	0.242105	0.149398	0.39548	0.39548	0.0584746	0.604563	0.461538	1	0.604504	6.18502	6.15377	1760	41	48	14	59	5	41	23	1302	70	70	69	159	12	167	859
			KIT	P10721	0.169626	0.308725	0.369718	0.245033	0.508065	0.25	0.170732	0.357895	0.153873	0.638418	0.638418	0.170339	0.555133	0.961538	0.592814	1	6.45191	6.28228	9553	46	105	37	63	2	7	34	1341	113	113	201	146	25	99	1421
			KSR1	Q8IVT5	0.00870059	0.308725	0.158451	0.13245	0.145161	0.375	0.097561	0.115789	0.158807	0.101695	0.101695	0.0101695	0.18251	0.307692	0.0239521	0.0380014	2.16466	2.15596	490	46	45	20	18	3	4	11	1384	18	18	12	48	8	4	54
			KSR2	Q6VAB6	0.016176	0.214765	0.0880282	0.119205	0.0645161	0.25	0	0	0.0931727	0.0677966	0.0677966	0.0101695	0.106464	0.0769231	0	0.0112597	1.11848	1.1023	911	32	25	18	8	2	0	0	812	12	12	12	28	2	0	16
			LATS1	O95835	0.0135658	0.0469799	0.0176056	0.013245	0.193548	0.25	0.0243902	0.242105	0.0947791	0.254237	0.254237	0.0711864	0.186312	0.538462	0.011976	0.0562984	2.01469	2.00113	764	7	5	2	24	2	1	23	826	45	45	84	49	14	2	80
			LATS2	Q9NRM7	0.0151639	0.0469799	0.0176056	0.013245	0.137097	0.25	0.0243902	0.263158	0.0460126	0.220339	0.220339	0.0169492	0.178707	0.384615	0.0239521	0.0548909	1.69311	1.67794	854	7	5	2	17	2	1	25	401	39	39	20	47	10	4	78
			LCK	P06239	0.00545119	0.322148	0.165493	0.304636	0.427419	0.375	0.170732	0.252632	0.140792	0.282486	0.282486	0.172034	0.387833	0.230769	0.011976	0.171006	3.42041	3.41495	307	48	47	46	53	3	7	24	1227	50	50	203	102	6	2	243
			LIMK1	P53667	0.00651657	0.0268456	0.0176056	0.119205	0.25	0.625	0.0243902	0.178947	0.189099	0.20339	0.20339	0.0745763	0.178707	0.115385	0.101796	0.059817	2.17128	2.16476	367	4	5	18	31	5	1	17	1648	36	36	88	47	3	17	85
			LIMK2	P53671	0.00557548	0	0	0.0794702	0.129032	0.5	0.0731707	0.168421	0.142513	0.101695	0.101695	0.00762712	0.136882	0.461538	0.0898204	0.0288529	1.9246	1.91902	314	0	0	12	16	4	3	16	1242	18	18	9	36	12	15	41
			LMTK3	Q96Q04	0.0102454	0	0	0	0.0322581	0.25	0	0	0.0427998	0.0621469	0.0621469	0.00169492	0.0608365	0.192308	0.011976	0.00562984	0.669895	0.65965	577	0	0	0	4	2	0	0	373	11	11	2	16	5	2	8
			LRRK1	Q38SD2	0.0182357	0	0	0	0.0564516	0.25	0	0.0315789	0.0777969	0.112994	0.112994	0.0271186	0.0988593	0.423077	0.0479042	0.0147783	1.15879	1.14056	1027	0	0	0	7	2	0	3	678	20	20	32	26	11	8	21
			LRRK2	Q5S007	0.0300969	0.0134228	0.00704225	0.0264901	0.516129	0.25	0	0.852632	0.0437177	0.830508	0.830508	0.102542	1	0.538462	0.203593	0.1133	4.52794	4.49784	1695	2	2	4	64	2	0	81	381	147	147	121	263	14	34	161
			LYN	P07948	0.00440357	0.449664	0.260563	0.417219	0.524194	0.375	0.0731707	0.168421	0.0936317	0.706215	0.706215	0.107627	0.764259	0.615385	0.0299401	0.203378	4.79307	4.78867	248	67	74	63	65	3	3	16	816	125	125	127	201	16	5	289
			MAK	P20794	0.00447459	0	0	0	0.0725806	0.375	0	0.0210526	0.11899	0.124294	0.124294	0.020339	0.144487	0.0769231	0.0179641	0.00914849	0.985253	0.980779	252	0	0	0	9	3	0	2	1037	22	22	24	38	2	3	13
			MAP2K1	Q02750	0.0110089	0.281879	0.207746	0.403974	0.274194	0.5	0.170732	0.473684	0.0952381	0.40113	0.40113	0.0491525	0.448669	0.423077	0.0838323	0.110486	3.9348	3.92379	620	42	59	61	34	4	7	45	830	71	71	58	118	11	14	157
			MAP2K2	P36507	0.0060549	0.288591	0.161972	0.251656	0.193548	0.5	0.0487805	0.221053	0.0475043	0.180791	0.180791	0.0161017	0.235741	0.115385	0.0898204	0.0774103	2.43441	2.42835	341	43	46	38	24	4	2	21	414	32	32	19	62	3	15	110
			MAP2K3	P46734	0.0133705	0	0	0.178808	0.129032	0.375	0.097561	0.0947368	0.143546	0.107345	0.107345	0.0228814	0.136882	0.269231	0.0239521	0.052076	1.64442	1.63105	753	0	0	27	16	3	4	9	1251	19	19	27	36	7	4	74
			MAP2K4	P45985	0.0105828	0	0	0.238411	0.201613	0.375	0.0243902	0.136842	0.0991394	0.19209	0.19209	0.0237288	0.163498	0.346154	0.0658683	0.0485574	1.92587	1.91529	596	0	0	36	25	3	1	13	864	34	34	28	43	9	11	69
			MAP2K5	Q13163	0.00326716	0	0	0.0331126	0.0725806	0.375	0	0.105263	0.190017	0.158192	0.158192	0.0677966	0.140684	0.230769	0.0239521	0.0239268	1.42456	1.42129	184	0	0	5	9	3	0	10	1656	28	28	80	37	6	4	34
			MAP2K6	P52564	0.00282325	0	0	0.264901	0.241935	0.375	0.0487805	0.136842	0.0936317	0.242938	0.242938	0.020339	0.178707	0.153846	0.0359281	0.0344828	1.83015	1.82733	159	0	0	40	30	3	2	13	816	43	43	24	47	4	6	49
			MAP2K7	O14733	0.0067474	0	0	0.218543	0.169355	0.625	0.0487805	0.0842105	0.190591	0.214689	0.214689	0.0838983	0.190114	0.346154	0.0359281	0.0330753	2.24709	2.24034	380	0	0	33	21	5	2	8	1661	38	38	99	50	9	6	47
			MAP3K1	Q13233	0.0283923	0.0201342	0.00704225	0.125828	0.120968	0.375	0.0487805	0.178947	0.0469306	0.0677966	0.0677966	0.0228814	0.243346	0.538462	0.0359281	0.0534835	1.91392	1.88553	1599	3	2	19	15	3	2	17	409	12	12	27	64	14	6	76
			MAP3K10	Q02779	0.00868284	0	0	0	0.0483871	0.5	0	0.0526316	0.0434882	0.124294	0.124294	0.00338983	0.106464	0.0769231	0.011976	0.0112597	0.987496	0.978813	489	0	0	0	6	4	0	5	379	22	22	4	28	2	2	16
			MAP3K11	Q16584	0.00758195	0	0	0.0993377	0.153226	0.375	0	0.305263	0.0947791	0.129944	0.129944	0.0169492	0.152091	0.192308	0.011976	0.0288529	1.56731	1.55973	427	0	0	15	19	3	0	29	826	23	23	20	40	5	2	41
			MAP3K12	Q12852	0.00740438	0	0	0	0.0806452	0.375	0	0.0105263	0.0989099	0.112994	0.112994	0.00847458	0.144487	0.230769	0.0838323	0.0394089	1.19245	1.18505	417	0	0	0	10	3	0	1	862	20	20	10	38	6	14	56
			MAP3K13	O43283	0.0125715	0	0	0	0.0725806	0.25	0	0	0.203098	0.141243	0.141243	0.0169492	0.125475	0	0.011976	0.0070373	0.840931	0.828359	708	0	0	0	9	2	0	0	1770	25	25	20	33	0	2	10
			MAP3K15	Q6ZN16	0.0117724	0	0	0	0.0483871	0.25	0	0.0105263	0.0805508	0.0508475	0.0508475	0.00508475	0.0494297	0.115385	0.00598802	0.00633357	0.634305	0.622532	663	0	0	0	6	2	0	1	702	9	9	6	13	3	1	9
			MAP3K19	Q56UN5	0.0146134	0	0	0	0.0322581	0.25	0	0	0.19564	0.0338983	0.0338983	0	0.0418251	0	0.00598802	0.00140746	0.57563	0.561017	823	0	0	0	4	2	0	0	1705	6	6	0	11	0	1	2
			MAP3K2	Q9Y2U5	0.00403068	0	0	0	0.16129	0.25	0	0.189474	0.0469306	0.079096	0.079096	0.00932203	0.0722433	0.230769	0.0239521	0.0246305	1.09174	1.08771	227	0	0	0	20	2	0	18	409	14	14	11	19	6	4	35
			MAP3K20	Q9NYL2	0.00502504	0	0	0	0.225806	0.25	0	0.221053	0.141939	0.118644	0.118644	0.0644068	0.144487	0.230769	0.0479042	0.00774103	1.45778	1.45275	283	0	0	0	28	2	0	21	1237	21	21	76	38	6	8	11
			MAP3K3	Q99759	0.00475869	0.00671141	0.00704225	0.0331126	0.112903	0.25	0	0.0947368	0.0791738	0.0903955	0.0903955	0.0338983	0.0836502	0.346154	0.0299401	0.0246305	1.19711	1.19235	268	1	2	5	14	2	0	9	690	16	16	40	22	9	5	35
			MAP3K4	Q9Y6R4	0.0148443	0	0	0	0.120968	0.25	0	0.115789	0.0819277	0.0847458	0.0847458	0.0101695	0.117871	0.461538	0.0419162	0.0457424	1.34551	1.33067	836	0	0	0	15	2	0	11	714	15	15	12	31	12	7	65
			MAP3K5	Q99683	0.0112042	0.00671141	0.00352113	0.0264901	0.41129	0.375	0.0243902	0.294737	0.097533	0.293785	0.293785	0.0915254	0.231939	0.115385	0.0479042	0.0802252	2.11164	2.10044	631	1	1	4	51	3	1	28	850	52	52	108	61	3	8	114
			MAP3K6	O95382	0.00910899	0	0	0	0.0806452	0.25	0	0.0526316	0.139415	0.0564972	0.0564972	0.0101695	0.0608365	0.153846	0.0179641	0.0126671	0.843781	0.834672	513	0	0	0	10	2	0	5	1215	10	10	12	16	4	3	18
			MAP3K7	O43318	0.00502504	0.147651	0.133803	0.364238	0.435484	0.5	0.146341	0.178947	0.189558	0.293785	0.293785	0.159322	0.319392	0.730769	0.0419162	0.161154	3.80739	3.80236	283	22	38	55	54	4	6	17	1652	52	52	188	84	19	7	229
			MAP3K8	P41279	0.00385312	0.0469799	0.0246479	0.192053	0.201613	0.375	0.0487805	0.105263	0.0937464	0.0451977	0.0451977	0.0169492	0.0684411	0.423077	0.011976	0.0710767	1.72865	1.7248	217	7	7	29	25	3	2	10	817	8	8	20	18	11	2	101
			MAP3K9	P80192	0.0115416	0	0	0	0.0887097	0.25	0	0.0631579	0.0938612	0.0960452	0.0960452	0.00847458	0.0684411	0.153846	0	0.00422238	0.8383	0.826758	650	0	0	0	11	2	0	6	818	17	17	10	18	4	0	6
			MAP4K1	Q92918	0.00733336	0	0	0	0.0564516	0.25	0	0.189474	0.0945496	0.0847458	0.0847458	0.0220339	0.0988593	0.115385	0.0359281	0.0140746	0.968835	0.961501	413	0	0	0	7	2	0	18	824	15	15	26	26	3	6	20
			MAP4K2	Q12851	0.00562875	0	0	0	0.120968	0.25	0	0.0210526	0.0908778	0.152542	0.152542	0.0220339	0.0912548	0	0.011976	0.0070373	0.773371	0.767743	317	0	0	0	15	2	0	2	792	27	27	26	24	0	2	10
			MAP4K3	Q8IVH8	0.00637452	0	0	0	0.0483871	0.375	0.0243902	0.0421053	0.147676	0.079096	0.079096	0.0152542	0.0684411	0.115385	0.011976	0.0105559	0.944641	0.938267	359	0	0	0	6	3	1	4	1287	14	14	18	18	3	2	15
			MAP4K4	O95819	0.00921553	0	0	0.0264901	0.16129	0.5	0.0243902	0.263158	0.243947	0.141243	0.141243	0.0457627	0.148289	0.153846	0.0299401	0.0246305	1.7722	1.76299	519	0	0	4	20	4	1	25	2126	25	25	54	39	4	5	35
			MAP4K5	Q9Y4K4	0.00465215	0	0	0	0.0645161	0.25	0	0.0421053	0.0401606	0.0677966	0.0677966	0.00423729	0.0570342	0.384615	0.00598802	0.00774103	0.928847	0.924195	262	0	0	0	8	2	0	4	350	12	12	5	15	10	1	11
			MAPK1	P28482	0.00433254	0.362416	0.176056	1	0.548387	0.625	0.146341	0.2	0.0803213	0.751412	0.751412	0.138983	0.676806	0.615385	0.598802	0.671358	6.5956	6.59127	244	54	50	151	68	5	6	19	700	133	133	164	178	16	100	954
			MAPK10	P53779	0.00445683	0	0	0.205298	0.137097	0.5	0.0243902	0.0631579	0.139759	0.169492	0.169492	0.0661017	0.159696	0.192308	0.0778443	0.0570021	1.7966	1.79215	251	0	0	31	17	4	1	6	1218	30	30	78	42	5	13	81
			MAPK11	Q15759	0.00261018	0.0469799	0.0457746	0.417219	0.153226	0.375	0.0243902	0.0631579	0.0929432	0.112994	0.112994	0.040678	0.144487	0.115385	0.0179641	0.0344828	1.68729	1.68468	147	7	13	63	19	3	1	6	810	20	20	48	38	3	3	49
			MAPK12	P53778	0.00255691	0.033557	0.0211268	0.18543	0.193548	0.375	0.0243902	0.0947368	0.0936317	0.169492	0.169492	0.0152542	0.0988593	0.0769231	0.0239521	0.0267417	1.4352	1.43264	144	5	6	28	24	3	1	9	816	30	30	18	26	2	4	38
			MAPK13	O15264	0.00344472	0	0.00352113	0.119205	0.193548	0.375	0.0243902	0.0842105	0.0945496	0.19774	0.19774	0.0118644	0.110266	0.115385	0.0179641	0.0281492	1.37924	1.37579	194	0	1	18	24	3	1	8	824	35	35	14	29	3	3	40
			MAPK14	Q16539	0.0028055	0.0469799	0.0457746	0.503311	0.596774	0.25	0.0731707	0.294737	0.242685	0.480226	0.480226	0.270339	0.498099	0.653846	0.239521	0.449683	4.64795	4.64515	158	7	13	76	74	2	3	28	2115	85	85	319	131	17	40	639
			MAPK3	P27361	0.00349799	0.355705	0.179577	0.940397	0.395161	0.375	0.097561	0.136842	0.143201	0.672316	0.672316	0.101695	0.460076	0.307692	0.502994	0.589726	5.26144	5.25794	197	53	51	142	49	3	4	13	1248	119	119	120	121	8	84	838
			MAPK4	P31152	0.00841649	0.0134228	0.00704225	0.0198675	0.0645161	0.25	0.0243902	0.0421053	0.0400459	0.0677966	0.0677966	0.0118644	0.0722433	0	0.00598802	0.0126671	0.640366	0.63195	474	2	2	3	8	2	1	4	349	12	12	14	19	0	1	18
			MAPK6	Q16659	0.00461664	0.0604027	0.028169	0.0198675	0.112903	0.5	0.0487805	0.189474	0.0496845	0.112994	0.112994	0.140678	0.106464	0.307692	0.0419162	0.018297	1.74194	1.73732	260	9	8	3	14	4	2	18	433	20	20	166	28	8	7	26
			MAPK7	Q13164	0.00644554	0.0201342	0.0105634	0.284768	0.104839	0.5	0.0731707	0.221053	0.157889	0.423729	0.423729	0.0644068	0.220532	0.5	0.0838323	0.0647431	2.73611	2.72966	363	3	3	43	13	4	3	21	1376	75	75	76	58	13	14	92
			MAPK8	P45983	0.00328492	0.0201342	0.00352113	0.390728	0.266129	0.375	0	0.136842	0.237522	0.418079	0.418079	0.209322	0.498099	0.576923	0.209581	0.365236	3.7104	3.70712	185	3	1	59	33	3	0	13	2070	74	74	247	131	15	35	519
			MAPK9	P45984	0.00333819	0	0	0.205298	0.209677	0.5	0.0243902	0.115789	0.237522	0.293785	0.293785	0.331356	0.262357	0.384615	0.131737	0.187192	2.88706	2.88372	188	0	0	31	26	4	1	11	2070	52	52	391	69	10	22	266
			MAPKAPK2	P49137	0.00324941	0.0268456	0.0140845	0.331126	0.290323	0.25	0.0487805	0.210526	0.0956971	0.429379	0.429379	0.0338983	0.220532	0.423077	0.0179641	0.0724842	2.46797	2.46472	183	4	4	50	36	2	2	20	834	76	76	40	58	11	3	103
			MAPKAPK3	Q16644	0.00276998	0.0268456	0.0176056	0.238411	0.153226	0.375	0	0.0631579	0.0400459	0.158192	0.158192	0.00847458	0.106464	0.269231	0.0239521	0.018297	1.50167	1.4989	156	4	5	36	19	3	0	6	349	28	28	10	28	7	4	26
			MAPKAPK5	Q8IW41	0.0029653	0.0671141	0.0352113	0.0860927	0.129032	0.375	0.0487805	0.147368	0.0947791	0.175141	0.175141	0.0389831	0.231939	0.153846	0.00598802	0.0154821	1.60772	1.60476	167	10	10	13	16	3	2	14	826	31	31	46	61	4	1	22
			MARK1	Q9P0L2	0.00944636	0	0	0	0.185484	0.375	0	0.115789	0.118072	0.141243	0.141243	0.0305085	0.1673	0	0.00598802	0.00633357	1.15517	1.14572	532	0	0	0	23	3	0	11	1029	25	25	36	44	0	1	9
			MARK2	Q7KZI7	0.00713804	0	0	0	0.282258	0.375	0.0243902	0.378947	0.745382	0.254237	0.254237	0.230508	0.209125	0.653846	0.0239521	0.0267417	3.21153	3.20439	402	0	0	0	35	3	1	36	6496	45	45	272	55	17	4	38
			MAST1	Q9Y2H9	0.0131397	0	0	0	0.0403226	0.375	0.097561	0.0631579	0.0500287	0.0734463	0.0734463	0.0279661	0.110266	0.115385	0.00598802	0.00985222	0.982113	0.968974	740	0	0	0	5	3	4	6	436	13	13	33	29	3	1	14
			MAST2	Q6P0Q8	0.0128023	0	0	0	0.129032	0.25	0	0.157895	0.0945496	0.0847458	0.0847458	0.0169492	0.114068	0.192308	0.0299401	0.0154821	1.09777	1.08497	721	0	0	0	16	2	0	15	824	15	15	20	30	5	5	22
			MAST3	O60307	0.0102276	0	0	0	0.0806452	0.375	0	0.147368	0.0400459	0.0564972	0.0564972	0.00338983	0.0570342	0.0769231	0.00598802	0.00492611	0.858046	0.847818	576	0	0	0	10	3	0	14	349	10	10	4	15	2	1	7
			MAST4	O15021	0.0190348	0	0	0	0.0725806	0.25	0	0.0105263	0.238095	0.0508475	0.0508475	0.00423729	0.0646388	0.115385	0.00598802	0.0070373	0.83837	0.819336	1072	0	0	0	9	2	0	1	2075	9	9	5	17	3	1	10
			MASTL	Q96GX5	0.0061792	0	0	0.0331126	0.16129	0.375	0.0243902	0.252632	0.131153	0.0847458	0.0847458	0	0.114068	0.153846	0.0299401	0.0119634	1.37832	1.37214	348	0	0	5	20	3	1	24	1143	15	15	0	30	4	5	17
			MATK	P42679	0.0057708	0.00671141	0.00352113	0.0264901	0.145161	0.375	0	0.0315789	0.139071	0.129944	0.129944	0.0330508	0.0494297	0.0384615	0.0359281	0.0168895	1.03701	1.03124	325	1	1	4	18	3	0	3	1212	23	23	39	13	1	6	24
			MELK	Q14680	0.00433254	0	0	0	0.233871	0.5	0	0.389474	0.321285	0.169492	0.169492	0.0271186	0.121673	0.0384615	0.0538922	0.0168895	1.87649	1.87216	244	0	0	0	29	4	0	37	2800	30	30	32	32	1	9	24
			MERTK	Q12866	0.00994353	0.00671141	0.00352113	0.013245	0.120968	0.375	0.121951	0.105263	0.0472748	0.327684	0.327684	0.0118644	0.178707	0.5	0.0538922	0.104856	1.98088	1.97094	560	1	1	2	15	3	5	10	412	58	58	14	47	13	9	149
			MET	P08581	0.029511	0.315436	0.242958	0.278146	0.475806	0.5	0.195122	0.378947	0.142513	0.333333	0.333333	0.19322	0.39924	0.730769	0.305389	0.205489	4.72588	4.69637	1662	47	69	42	59	4	8	36	1242	59	59	228	105	19	51	292
			MINK1	Q8N4C8	0.00859406	0	0	0.0264901	0.177419	0.375	0	0.168421	0.239013	0.19209	0.19209	0.0347458	0.152091	0.384615	0	0.00914849	1.76763	1.75903	484	0	0	4	22	3	0	16	2083	34	34	41	40	10	0	13
			MKNK1	Q9BUB5	0.00305409	0	0	0.0794702	0.0806452	0.375	0.0243902	0.136842	0.142513	0.0847458	0.0847458	0.040678	0.129278	0	0.0419162	0.0218156	1.16035	1.15729	172	0	0	12	10	3	1	13	1242	15	15	48	34	0	7	31
			MKNK2	Q9HBH9	0.00314287	0	0	0	0.177419	0.5	0	0.115789	0.0953528	0.163842	0.163842	0.0152542	0.125475	0	0.0179641	0.0204082	1.23465	1.23151	177	0	0	0	22	4	0	11	831	29	29	18	33	0	3	29
			MLKL	Q8NB16	0.00379985	0.0201342	0.0140845	0.0463576	0.145161	0.25	0	0.0631579	0.0716007	0.0903955	0.0903955	0.0152542	0.148289	0.153846	0.00598802	0.0816327	1.1097	1.1059	214	3	4	7	18	2	0	6	624	16	16	18	39	4	1	116
			MOK	Q9UQ07	0.00287652	0	0	0	0.0483871	0.25	0	0.0210526	0.236833	0.0734463	0.0734463	0.00508475	0.0684411	0	0.0299401	0.0175932	0.753655	0.750778	162	0	0	0	6	2	0	2	2064	13	13	6	18	0	5	25
			MOS	P00540	0.00516709	0	0	0	0.0241935	0.5	0	0.0105263	0.0399312	0.107345	0.107345	0.0508475	0.095057	0.192308	0.0299401	0.0654469	1.12076	1.11559	291	0	0	0	3	4	0	1	348	19	19	60	25	5	5	93
			MST1R	Q04912	0.0128733	0.0201342	0.0176056	0.0198675	0.177419	0.25	0	0.178947	0.33012	0.19774	0.19774	0.0949153	0.13308	0.346154	0.0299401	0.0612245	1.87002	1.85715	725	3	5	3	22	2	0	17	2877	35	35	112	35	9	5	87
			MTOR	P42345	0.0358322	0.107383	0.0880282	0.238411	0.629032	0.875	0.0731707	0.305263	0.0453242	0.717514	0.717514	0.0271186	0.775665	0.615385	0.0718563	0.46235	5.06733	5.0315	2018	16	25	36	78	7	3	29	395	127	127	32	204	16	12	657
			MUSK	O15146	0.0108314	0.00671141	0.00704225	0.013245	0.112903	0.375	0.0243902	0.0315789	0.119105	0.146893	0.146893	0.0254237	0.292776	0.346154	0.0658683	0.0640394	1.64196	1.63113	610	1	2	2	14	3	1	3	1038	26	26	30	77	9	11	91
			MYLK	Q15746	0.0206328	0.0134228	0.00352113	0.0397351	0.33871	0.375	0.0243902	0.463158	0.53012	0.231638	0.231638	0.0847458	0.155894	0.384615	0.0299401	0.052076	2.7476	2.72697	1162	2	1	6	42	3	1	44	4620	41	41	100	41	10	5	74
			MYLK2	Q9H1R3	0.00680067	0	0	0	0.0322581	0.625	0.0487805	0.0105263	0.0445209	0.0960452	0.0960452	0.00508475	0.178707	0.0384615	0	0.00492611	1.09111	1.08431	383	0	0	0	4	5	2	1	388	17	17	6	47	1	0	7
			MYLK3	Q32MK0	0.00960616	0	0	0	0.0564516	0.625	0	0.0210526	0.0906483	0.0621469	0.0621469	0.00169492	0.117871	0.230769	0.00598802	0.0190007	1.24023	1.23062	541	0	0	0	7	5	0	2	790	11	11	2	31	6	1	27
			MYLK4	Q86YV6	0.00445683	0	0	0	0.0322581	0.375	0	0	0.0722892	0.039548	0.039548	0.00169492	0.00760456	0.0384615	0	0.00140746	0.572721	0.568264	251	0	0	0	4	3	0	0	630	7	7	2	2	1	0	2
			MYO3A	Q8NEV4	0.0250542	0	0	0	0.0483871	0.25	0	0.0736842	0.0874355	0.112994	0.112994	0.00169492	0.220532	0.192308	0.011976	0.0105559	1.03462	1.00957	1411	0	0	0	6	2	0	7	762	20	20	2	58	5	2	15
			MYO3B	Q8WXR4	0.0150574	0	0	0	0.0322581	0.25	0	0	0.307631	0.0621469	0.0621469	0.0059322	0.174905	0.192308	0.011976	0.00633357	1.05855	1.04349	848	0	0	0	4	2	0	0	2681	11	11	7	46	5	2	9
			NEK10	Q6ZWH5	0.009837	0	0	0	0.0483871	0.375	0	0	0.253815	0.0734463	0.0734463	0	0.0760456	0.0384615	0.00598802	0.00211119	0.883092	0.873255	554	0	0	0	6	3	0	0	2212	13	13	0	20	1	1	3
			NEK11	Q8NG66	0.00621471	0	0	0	0.0725806	0.125	0.0243902	0.0210526	0.187722	0.0847458	0.0847458	0.0101695	0.102662	0	0.00598802	0.00492611	0.645452	0.639237	350	0	0	0	9	1	1	2	1636	15	15	12	27	0	1	7
			NEK2	P51955	0.00387088	0.154362	0.0950704	0.145695	0.274194	0.375	0	0.284211	0.189099	0.180791	0.180791	0.0932203	0.193916	0.153846	0.0419162	0.0161858	2.20138	2.19751	218	23	27	22	34	3	0	27	1648	32	32	110	51	4	7	23
			NEK3	P51956	0.0026812	0	0	0	0.0967742	0.25	0	0.0210526	0.101549	0.0903955	0.0903955	0.0118644	0.0722433	0.115385	0.0179641	0.00492611	0.784835	0.782154	151	0	0	0	12	2	0	2	885	16	16	14	19	3	3	7
			NEK5	Q6P3R8	0.00688945	0	0	0	0.0241935	0.25	0	0.0105263	0.0458979	0.0338983	0.0338983	0	0.0570342	0.0384615	0.00598802	0.00422238	0.477112	0.470222	388	0	0	0	3	2	0	1	400	6	6	0	15	1	1	6
			NEK8	Q86SG6	0.00623247	0	0	0	0.0645161	0.25	0	0.0210526	0.0416523	0.0734463	0.0734463	0.0127119	0.13308	0.384615	0.0479042	0.0316678	1.06688	1.06065	351	0	0	0	8	2	0	2	363	13	13	15	35	10	8	45
			NEK9	Q8TD19	0.00607266	0.0268456	0.0176056	0.0596026	0.193548	0.25	0.097561	0.357895	0.0468158	0.0903955	0.0903955	0.0127119	0.0684411	0.269231	0	0.00422238	1.50095	1.49488	342	4	5	9	24	2	4	34	408	16	16	15	18	7	0	6
			NIM1K	Q8IY84	0.00532689	0	0	0	0.0403226	0.25	0	0.0105263	0.0370625	0.0508475	0.0508475	0	0.0608365	0.0384615	0.00598802	0.00281492	0.502187	0.49686	300	0	0	0	5	2	0	1	323	9	9	0	16	1	1	4
			NLK	Q9UBE8	0.00362229	0.00671141	0.00704225	0.0264901	0.153226	0.5	0.0243902	0.0210526	0.0486517	0.186441	0.186441	0.0313559	0.125475	0.307692	0.0419162	0.0267417	1.51081	1.50719	204	1	2	4	19	4	1	2	424	33	33	37	33	8	7	38
			NPR1	P16066	0.00969495	0.00671141	0.00704225	0.0198675	0.0806452	0.375	0.0243902	0.0842105	0.0390132	0.163842	0.163842	0.000847458	0.140684	0.461538	0.0299401	0.085855	1.52928	1.51959	546	1	2	3	10	3	1	8	340	29	29	1	37	12	5	122
			NPR2	P20594	0.00811463	0.00671141	0.00352113	0.0198675	0.153226	0.375	0.0243902	0.0736842	0.0791738	0.135593	0.135593	0.00169492	0.155894	0.615385	0.0359281	0.0415201	1.7297	1.72159	457	1	1	3	19	3	1	7	690	24	24	2	41	16	6	59
			NRBP1	Q9UHY1	0.00353351	0.0134228	0.00704225	0.0264901	0.153226	0.375	0	0.0842105	0.0475043	0.039548	0.039548	0.0101695	0.0798479	0.461538	0.00598802	0.00774103	1.31526	1.31173	199	2	2	4	19	3	0	8	414	7	7	12	21	12	1	11
			NRBP2	Q9NSY0	0.00319614	0	0	0	0.0483871	0.25	0	0.0105263	0.138612	0.0451977	0.0451977	0.00338983	0.0494297	0.0384615	0.0179641	0.00633357	0.611498	0.608301	180	0	0	0	6	2	0	1	1208	8	8	4	13	1	3	9
			NTRK1	P04629	0.0148443	0.208054	0.112676	0.10596	0.354839	0.375	0.146341	0.189474	0.190706	0.429379	0.429379	0.0779661	0.467681	0.423077	0.293413	0.240676	3.63008	3.61524	836	31	32	16	44	3	6	18	1662	76	76	92	123	11	49	342
			NTRK2	Q16620	0.0121453	0.187919	0.137324	0.112583	0.145161	0.5	0.292683	0.136842	0.349742	0.389831	0.389831	0.0533898	0.589354	0.538462	0.293413	0.340605	4.07945	4.06731	684	28	39	17	18	4	12	13	3048	69	69	63	155	14	49	484
			NTRK3	Q16288	0.0225328	0.0738255	0.0492958	0.0794702	0.0806452	0.375	0	0.0210526	0.23362	0.180791	0.180791	0.0211864	0.273764	0.307692	0.329341	0.175229	2.22345	2.20091	1269	11	14	12	10	3	0	2	2036	32	32	25	72	8	55	249
			NUAK1	O60285	0.00742214	0.0201342	0.00704225	0.0397351	0.153226	0.25	0.0243902	0.115789	0.0798623	0.214689	0.214689	0.0118644	0.102662	0.192308	0.0419162	0.0133709	1.27441	1.26699	418	3	2	6	19	2	1	11	696	38	38	14	27	5	7	19
			NUAK2	Q9H093	0.00566426	0	0	0	0.0806452	0.375	0	0.0631579	0.038669	0.186441	0.186441	0.00338983	0.0988593	0.269231	0.011976	0.0147783	1.14781	1.14215	319	0	0	0	10	3	0	6	337	33	33	4	26	7	2	21
			OBSCN	Q5VST9	0.0845556	0	0	0.0662252	0.112903	0.375	0	0.0210526	0.225473	0.135593	0.135593	0.00508475	0.205323	0.0384615	0.011976	0.0133709	1.29502	1.21046	4762	0	0	10	14	3	0	2	1965	24	24	6	54	1	2	19
			OXSR1	O95747	0.00392415	0	0	0	0.169355	0.25	0	0.126316	0.049455	0.124294	0.124294	0.0059322	0.136882	0.230769	0.0239521	0.0253343	1.14621	1.14229	221	0	0	0	21	2	0	12	431	22	22	7	36	6	4	36
			PAK1	Q13153	0.00514933	0.181208	0.0950704	0.304636	0.362903	0.5	0.097561	0.410526	0.097992	0.463277	0.463277	0.0872881	0.520913	0.423077	0.185629	0.096411	3.83164	3.82649	290	27	27	46	45	4	4	39	854	82	82	103	137	11	31	137
			PAK2	Q13177	0.00655208	0.154362	0.084507	0.337748	0.266129	0.5	0.121951	0.326316	0.047619	0.327684	0.327684	0.0559322	0.209125	0.307692	0.0538922	0.0450387	2.84455	2.838	369	23	24	51	33	4	5	31	415	58	58	66	55	8	9	64
			PAK4	O96013	0.00522036	0.00671141	0.00352113	0.0331126	0.241935	0.375	0.0243902	0.189474	0.162937	0.237288	0.237288	0.0423729	0.0836502	0.307692	0.0179641	0.0197044	1.75097	1.74575	294	1	1	5	30	3	1	18	1420	42	42	50	22	8	3	28
			PAK6	Q9NQU5	0.00514933	0.00671141	0.00352113	0.0331126	0.0887097	0.375	0	0.0526316	0.0699943	0.180791	0.180791	0.0305085	0.102662	0.0384615	0.0179641	0.00844476	1.01366	1.00851	290	1	1	5	11	3	0	5	610	32	32	36	27	1	3	12
			PASK	Q96RG2	0.0122519	0	0	0	0.16129	0.25	0	0.178947	0.117728	0.124294	0.124294	0.0279661	0.110266	0.269231	0.011976	0.0147783	1.27873	1.26648	690	0	0	0	20	2	0	17	1026	22	22	33	29	7	2	21
			PBK	Q96KB5	0.00172236	0	0	0	0.129032	0.375	0	0.0842105	0.0934022	0.079096	0.079096	0.0135593	0.0722433	0.0769231	0.0419162	0.0126671	0.979772	0.97805	97	0	0	0	16	3	0	8	814	14	14	16	19	2	7	18
			PDGFRA	P16234	0.0462374	0.187919	0.274648	0.178808	0.354839	0.5	0.121951	0.252632	0.14389	0.451977	0.451977	0.0652542	0.425856	0.807692	0.688623	0.485574	4.9859	4.93966	2604	28	78	27	44	4	5	24	1254	80	80	77	112	21	115	690
			PDGFRB	P09619	0.0166909	0.120805	0.102113	0.119205	0.475806	0.375	0.121951	0.389474	0.0956971	0.531073	0.531073	0.079661	0.494297	0.730769	0.275449	0.264602	4.19259	4.1759	940	18	29	18	59	3	5	37	834	94	94	94	130	19	46	376
			PDIK1L	Q8N165	0.00193544	0	0	0	0.0403226	0.375	0	0	0.036833	0.0508475	0.0508475	0.00423729	0.0532319	0.384615	0	0.00281492	0.949838	0.947903	109	0	0	0	5	3	0	0	321	9	9	5	14	10	0	4
			PDPK1	O15530	0.00253915	0.167785	0.0774648	0.430464	0.346774	0.75	0	0.368421	0.238095	0.40113	0.40113	0.240678	0.1673	0.769231	0.0479042	0.111189	4.11898	4.11644	143	25	22	65	43	6	0	35	2075	71	71	284	44	20	8	158
			PDPK2P	Q6A1A2	0	0	0	0	0	0.125	0	0	0.0144578	0.039548	0.039548	0	0	0.769231	0	0	0.948237	0.948237	0	0	0	0	0	1	0	0	126	7	7	0	0	20	0	0
			PEAK1	Q9H792	0.0116481	0	0	0	0.137097	0.375	0	0.336842	0.0470453	0.101695	0.101695	0.00508475	0.0722433	0.230769	0	0.00985222	1.32728	1.31563	656	0	0	0	17	3	0	32	410	18	18	6	19	6	0	14
			PEAK3	Q6ZS72	0	0	0	0	0	0	0	0	0.0267355	0.0338983	0.0338983	0	0	0	0	0	0.0606338	0.0606338	0	0	0	0	0	0	0	0	233	6	6	0	0	0	0	0
			PHKG2	P15735	0.0029653	0	0.00352113	0.0264901	0.112903	0.5	0	0.0105263	0.0768789	0.0677966	0.0677966	0.00338983	0.0608365	0.0769231	0.00598802	0.00774103	0.95596	0.952995	167	0	1	4	14	4	0	1	670	12	12	4	16	2	1	11
			PI4K2A	Q9BTU6	0	0	0	0	0	0.125	0	0.0947368	0.0473896	0.0564972	0.0564972	0.00338983	0.178707	0.269231	0.00598802	0.0154821	0.796421	0.796421	0	0	0	0	0	1	0	9	413	10	10	4	47	7	1	22
			PI4K2B	Q8TCG2	0	0	0	0	0	0.5	0	0.0421053	0.0442915	0.0338983	0.0338983	0	0.0532319	0	0.011976	0.0070373	0.69254	0.69254	0	0	0	0	0	4	0	4	386	6	6	0	14	0	2	10
			PI4KB	Q9UBF8	0	0	0	0	0	0.75	0.0243902	0.157895	0.141824	0.0621469	0.0621469	0.0161017	0.0874525	0.0769231	0.011976	0.00914849	1.33786	1.33786	0	0	0	0	0	6	1	15	1236	11	11	19	23	2	2	13
			PIK3C2A	O00443	0	0	0	0	0	0.25	0.0487805	0.0947368	0.0807803	0.135593	0.135593	0.0271186	0.178707	0.384615	0.00598802	0.0225194	1.22884	1.22884	0	0	0	0	0	2	2	9	704	24	24	32	47	10	1	32
			PIK3C3	Q8NEB9	0	0	0	0	0	1	0	0.126316	0.048078	0.112994	0.112994	0.00932203	0.209125	0.5	0.011976	0.0408163	2.05863	2.05863	0	0	0	0	0	8	0	12	419	20	20	11	55	13	2	58
			PIK3CA	P42336	0	0	0	0	0	0.625	0	0	0.0473896	0.485876	0.485876	0.0245763	0.304183	0.807692	0.0479042	0.161858	2.50448	2.50448	0	0	0	0	0	5	0	0	413	86	86	29	80	21	8	230
			PIK3CB	P42338	0	0	0	0	0	0.375	0	0.0315789	0.0478485	0.372881	0.372881	0.0220339	0.262357	0.423077	0.0419162	0.0710767	1.64777	1.64777	0	0	0	0	0	3	0	3	417	66	66	26	69	11	7	101
			PIK3CD	O00329	0	0	0	0	0	0.25	0.0243902	0.0526316	0.0945496	0.446328	0.446328	0.0177966	0.178707	0.269231	0.0239521	0.0971147	1.4547	1.4547	0	0	0	0	0	2	1	5	824	79	79	21	47	7	4	138
			PIK3CG	P48736	0	0	0	0	0	0.25	0	0.0421053	0.0472748	0.468927	0.468927	0.0135593	0.262357	0.423077	0.00598802	0.161154	1.67444	1.67444	0	0	0	0	0	2	0	4	412	83	83	16	69	11	1	229
			PIK3R4	Q99570	0.0104407	0.0402685	0.0422535	0.211921	0.137097	0.5	0.0243902	0.157895	0.047619	0.0960452	0.0960452	0.00762712	0.121673	0.269231	0.00598802	0.0112597	1.68371	1.67327	588	6	12	32	17	4	1	15	415	17	17	9	32	7	1	16
			PIKFYVE	Q9Y2I7	0	0	0	0	0	0.75	0.0487805	0.168421	0.162478	0.169492	0.169492	0.00338983	0.273764	0.692308	0.0359281	0.0330753	2.33764	2.33764	0	0	0	0	0	6	2	16	1416	30	30	4	72	18	6	47
			PIM1	P11309	0.010423	0	0	0.0264901	0.201613	0.375	0	0.0526316	0.0810098	0.276836	0.276836	0.0491525	0.193916	0.192308	0.0299401	0.102041	1.59136	1.58094	587	0	0	4	25	3	0	5	706	49	49	58	51	5	5	145
			PIM2	Q9P1W9	0.00294755	0	0	0	0.0806452	0.375	0	0.0421053	0.0390132	0.129944	0.129944	0.00762712	0.136882	0.115385	0.0239521	0.026038	0.979539	0.976591	166	0	0	0	10	3	0	4	340	23	23	9	36	3	4	37
			PIM3	Q86V86	0.00195319	0	0	0	0.0806452	0.375	0	0	0.0271945	0.129944	0.129944	0.00338983	0.102662	0	0.011976	0.0105559	0.74332	0.741367	110	0	0	0	10	3	0	0	237	23	23	4	27	0	2	15
			PINK1	Q9BXM7	0.00374658	0.0134228	0.00352113	0.0662252	0.362903	0.5	0.0487805	0.0947368	0.0956971	0.497175	0.497175	0.0262712	0.444867	0.346154	0.0419162	0.0893737	2.63479	2.63104	211	2	1	10	45	4	2	9	834	88	88	31	117	9	7	127
			PIP4K2A	P48426	0	0	0	0	0	0.25	0.0243902	0.0842105	0.0998279	0.0847458	0.0847458	0.00338983	0.106464	0	0.0419162	0.0126671	0.707611	0.707611	0	0	0	0	0	2	1	8	870	15	15	4	28	0	7	18
			PIP4K2B	P78356	0	0	0	0	0	0.375	0	0.0421053	0.0807803	0.0847458	0.0847458	0.0169492	0.102662	0.230769	0.0239521	0.0105559	0.967519	0.967519	0	0	0	0	0	3	0	4	704	15	15	20	27	6	4	15
			PIP5K1B	O14986	0	0	0	0	0	0.5	0	0.0210526	0.12117	0.0282486	0.0282486	0.00508475	0.0722433	0.115385	0.0239521	0.0288529	0.915989	0.915989	0	0	0	0	0	4	0	2	1056	5	5	6	19	3	4	41
			PIP5KL1	Q5T9C9	0	0	0	0	0	0.25	0	0	0.0729776	0.0451977	0.0451977	0	0.0646388	0	0.00598802	0.00492611	0.443728	0.443728	0	0	0	0	0	2	0	0	636	8	8	0	17	0	1	7
			PKDCC	Q504Y2	0.00324941	0	0	0	0.0322581	0.25	0	0.0315789	0.0450947	0.0960452	0.0960452	0	0.125475	0.538462	0.101796	0.0105559	1.23452	1.23127	183	0	0	0	4	2	0	3	393	17	17	0	33	14	17	15
			PKN1	Q16512	0.0085763	0.100671	0.0492958	0.0331126	0.33871	0.375	0.0487805	0.210526	0.142857	0.242938	0.242938	0.249153	0.197719	0.346154	0.011976	0.0168895	2.37236	2.36378	483	15	14	5	42	3	2	20	1245	43	43	294	52	9	2	24
			PKN2	Q16513	0.00649881	0.0201342	0.00704225	0.0264901	0.290323	0.625	0.0243902	0.273684	0.238095	0.180791	0.180791	0.0805085	0.201521	0.423077	0.00598802	0.0140746	2.41762	2.41112	366	3	2	4	36	5	1	26	2075	32	32	95	53	11	1	20
			PKN3	Q6P5Z2	0.0067474	0.0201342	0.00704225	0.0264901	0.0725806	0.25	0.0243902	0.126316	0.0362593	0.0847458	0.0847458	0.0101695	0.0684411	0.153846	0.011976	0.00774103	0.906879	0.900132	380	3	2	4	9	2	1	12	316	15	15	12	18	4	2	11
			PLK1	P53350	0.00628573	0.322148	0.183099	0.304636	0.685484	0.375	0.097561	0.305263	0.0481928	0.293785	0.293785	0.0754237	0.368821	0.269231	0.0598802	0.0717804	3.46659	3.4603	354	48	52	46	85	3	4	29	420	52	52	89	97	7	10	102
			PLK2	Q9NYY3	0.00807912	0	0	0.0794702	0.104839	0.375	0	0.0947368	0.0479633	0.237288	0.237288	0.0127119	0.209125	0.269231	0.011976	0.0197044	1.47012	1.46205	455	0	0	12	13	3	0	9	418	42	42	15	55	7	2	28
			PLK3	Q9H4B4	0.00546894	0	0	0.0529801	0.258065	0.375	0	0.0105263	0.0467011	0.214689	0.214689	0.0127119	0.193916	0.230769	0.011976	0.0168895	1.42969	1.42422	308	0	0	8	32	3	0	1	407	38	38	15	51	6	2	24
			PLK4	O00444	0.00552221	0.14094	0.0880282	0.10596	0.193548	0.625	0.0243902	0.242105	0.142513	0.101695	0.101695	0.0737288	0.136882	0.307692	0.0179641	0.0232231	2.22919	2.22367	311	21	25	16	24	5	1	23	1242	18	18	87	36	8	3	33
			PLK5	Q496M5	0	0	0	0	0	0.375	0	0	0.0885829	0.0847458	0.0847458	0	0.129278	0.0769231	0.0299401	0.00422238	0.788692	0.788692	0	0	0	0	0	3	0	0	772	15	15	0	34	2	5	6
			PNCK	Q6P2M8	0.00346248	0	0	0	0.0322581	0.5	0	0	0.219736	0.0282486	0.0282486	0	0.0608365	0.0769231	0.0239521	0.0105559	0.955973	0.95251	195	0	0	0	4	4	0	0	1915	5	5	0	16	2	4	15
			PRAG1	Q86YV5	0.0138144	0	0	0	0.0887097	0.375	0	0.105263	0.036833	0.0621469	0.0621469	0.00254237	0.0646388	0.115385	0.00598802	0.00492611	0.875247	0.861433	778	0	0	0	11	3	0	10	321	11	11	3	17	3	1	7
			PRKAA1	Q13131	0.00367556	0.0604027	0.0352113	0.119205	0.346774	0.375	0.146341	0.357895	0.0959266	0.581921	0.581921	0.0949153	0.437262	0.230769	0.0299401	0.245602	3.16084	3.15717	207	9	10	18	43	3	6	34	836	103	103	112	115	6	5	349
			PRKAA2	P54646	0.00722682	0.0805369	0.0633803	0.211921	0.274194	0.375	0.170732	0.126316	0.0475043	0.40113	0.40113	0.120339	0.387833	0.461538	0.0538922	0.2076	2.98914	2.98192	407	12	18	32	34	3	7	12	414	71	71	142	102	12	9	295
			PRKACA	P17612	0.00719131	0.194631	0.116197	0.682119	0.33871	0.375	0.097561	0.157895	0.0954676	0.525424	0.525424	0.0966102	0.547529	0.423077	0.101796	0.126671	3.88588	3.87869	405	29	33	103	42	3	4	15	832	93	93	114	144	11	17	180
			PRKACG	P22612	0.00557548	0.0469799	0.0246479	0.476821	0.0483871	0.125	0.0243902	0.0210526	0.0458979	0.0621469	0.0621469	0.00254237	0	0	0	0	0.883442	0.877866	314	7	7	72	6	1	1	2	400	11	11	3	0	0	0	0
			PRKCA	P17252	0.0061792	0.0872483	0.0492958	0.443709	0.346774	0.75	0.097561	0.221053	0.0488812	0.327684	0.327684	0.0559322	0.505703	0.307692	0.173653	0.242787	3.66415	3.65797	348	13	14	67	43	6	4	21	426	58	58	66	133	8	29	345
			PRKCB	P05771	0.013406	0.0402685	0.0176056	0.271523	0.201613	0.5	0.390244	0.136842	0.0950086	0.40678	0.40678	0.0610169	0.30038	0.230769	0.11976	0.111893	2.89711	2.8837	755	6	5	41	25	4	16	13	828	72	72	72	79	6	20	159
			PRKCD	Q05655	0.00594836	0.0604027	0.0246479	0.284768	0.314516	0.25	0.097561	0.526316	0.0968445	0.587571	0.587571	0.0915254	0.368821	0.538462	0.143713	0.14145	3.53255	3.5266	335	9	7	43	39	2	4	50	844	104	104	108	97	14	24	201
			PRKCE	Q02156	0.00644554	0.0268456	0.0140845	0.112583	0.217742	0.625	0.0487805	0.263158	0.0455536	0.440678	0.440678	0.0322034	0.387833	0.307692	0.0538922	0.122449	2.70494	2.69849	363	4	4	17	27	5	2	25	397	78	78	38	102	8	9	174
			PRKCG	P05129	0.0109912	0.0201342	0.0140845	0.178808	0.120968	0.375	0	0.0736842	0.0922547	0.299435	0.299435	0.0457627	0.262357	0.115385	0.131737	0.116819	1.85742	1.84643	619	3	4	27	15	3	0	7	804	53	53	54	69	3	22	166
			PRKCH	P24723	0.00621471	0.0268456	0.0105634	0.0529801	0.193548	0.375	0	0.0421053	0.0943201	0.169492	0.169492	0.0118644	0.136882	0.461538	0.0299401	0.0211119	1.63241	1.62619	350	4	3	8	24	3	0	4	822	30	30	14	36	12	5	30
			PRKCI	P41743	0.00593061	0.0134228	0.0140845	0.0794702	0.346774	0.625	0.0243902	0.221053	0.048078	0.333333	0.333333	0.0483051	0.231939	0.615385	0.137725	0.114004	2.85889	2.85296	334	2	4	12	43	5	1	21	419	59	59	57	61	16	23	162
			PRKCQ	Q04759	0.00949963	0.0939597	0.056338	0.251656	0.282258	0.375	0.292683	0.115789	0.119105	0.327684	0.327684	0.0686441	0.247148	0.5	0.0479042	0.116115	2.90378	2.89428	535	14	16	38	35	3	12	11	1038	58	58	81	65	13	8	165
			PRKCZ	Q05513	0.00351575	0.0738255	0.0774648	0.119205	0.290323	0.375	0.0731707	0.0526316	0.147332	0.536723	0.536723	0.15339	0.418251	0.269231	0.191617	0.163265	2.94495	2.94143	198	11	22	18	36	3	3	5	1284	95	95	181	110	7	32	232
			PRKD1	Q15139	0.0127313	0	0	0.0264901	0.241935	0.5	0.0243902	0.589474	0.0400459	0.40113	0.40113	0.0177966	0.277567	0.269231	0.0898204	0.0527797	2.54339	2.53066	717	0	0	4	30	4	1	56	349	71	71	21	73	7	15	75
			PRKD2	Q9BZL6	0.00743989	0	0	0.0264901	0.241935	0.375	0	0.305263	0.142857	0.344633	0.344633	0.0610169	0.209125	0.192308	0.0239521	0.0161858	1.94621	1.93877	419	0	0	4	30	3	0	29	1245	61	61	72	55	5	4	23
			PRKD3	O94806	0.00632125	0	0	0.0264901	0.0967742	0.25	0	0.157895	0.0807803	0.101695	0.101695	0.0186441	0.0722433	0.153846	0.0359281	0.0147783	1.0154	1.00907	356	0	0	4	12	2	0	15	704	18	18	22	19	4	6	21
			PRKDC	P78527	0.033737	0.0738255	0.0422535	0.0794702	0.580645	0.5	0.0487805	0.589474	0.0956971	0.508475	0.508475	0.0957627	0.365019	0.576923	0.011976	0.717804	4.31984	4.28611	1900	11	12	12	72	4	2	56	834	90	90	113	96	15	2	1020
			PRKG1	Q13976	0.00864732	0.0134228	0.0105634	0.0264901	0.233871	0.375	0.0243902	0.0315789	0.141824	0.237288	0.237288	0.0423729	0.152091	0.461538	0.0479042	0.0844476	1.89143	1.88278	487	2	3	4	29	3	1	3	1236	42	42	50	40	12	8	120
			PRKG2	Q13237	0.00774175	0.0134228	0.0140845	0.125828	0.0725806	0.375	0	0.0842105	0.0938612	0.163842	0.163842	0.00847458	0.095057	0.192308	0.0419162	0.0239268	1.31225	1.30451	436	2	4	19	9	3	0	8	818	29	29	10	25	5	7	34
			PRKX	P51817	0.00300082	0	0	0.172185	0.112903	0.5	0	0.0105263	0.0496845	0.152542	0.152542	0.00508475	0.0988593	0.0769231	0.0179641	0.00633357	1.20601	1.20301	169	0	0	26	14	4	0	1	433	27	27	6	26	2	3	9
			PRKY	O43930	0	0	0	0	0.0322581	0.125	0	0	0.0281124	0.0508475	0.0508475	0.000847458	0	0.0769231	0	0	0.313989	0.313989	0	0	0	0	4	1	0	0	245	9	9	1	0	2	0	0
			PSKH2	Q96QS6	0.00573529	0	0	0	0.016129	0.125	0	0	0.0444062	0.0338983	0.0338983	0.00169492	0	0	0	0	0.226864	0.221128	323	0	0	0	2	1	0	0	387	6	6	2	0	0	0	0
			PTK2	Q05397	0.008452	0.308725	0.193662	0.324503	0.564516	0.5	0.365854	0.915789	0.337694	0.683616	0.683616	0.409322	0.634981	0.576923	0.287425	0.226601	6.33806	6.32961	476	46	55	49	70	4	15	87	2943	121	121	483	167	15	48	322
			PTK2B	Q14289	0.0116481	0.0268456	0.0176056	0.0728477	0.387097	0.375	0.0731707	0.252632	0.0936317	0.824859	0.824859	0.0525424	0.608365	0.230769	0.0658683	0.070373	3.16325	3.15161	656	4	5	11	48	3	3	24	816	146	146	62	160	6	11	100
			PTK6	Q13882	0.00349799	0.194631	0.0598592	0.15894	0.282258	0.25	0.0731707	0.115789	0.0960413	0.242938	0.242938	0.079661	0.144487	0.0769231	0.0359281	0.0133709	1.8275	1.824	197	29	17	24	35	2	3	11	837	43	43	94	38	2	6	19
			PTK7	Q13308	0.00944636	0	0	0	0.129032	0.375	0.170732	0	0.279518	0.141243	0.141243	0.040678	0.140684	0.538462	0.0838323	0.0288529	1.93748	1.92803	532	0	0	0	16	3	7	0	2436	25	25	48	37	14	14	41
			PXK	Q7Z7A4	0.00454562	0	0	0	0.0564516	0.5	0	0	0.309466	0.0677966	0.0677966	0	0.095057	0.192308	0.00598802	0.00844476	1.24006	1.23551	256	0	0	0	7	4	0	0	2697	12	12	0	25	5	1	12
			RAF1	P04049	0.00774175	0.348993	0.207746	0.218543	0.516129	0.875	0.268293	0.589474	0.0991394	0.644068	0.644068	0.174576	0.269962	0.653846	0.0898204	0.134412	5.09774	5.09	436	52	59	33	64	7	11	56	864	114	114	206	71	17	15	191
			RET	P07949	0.0452431	0.127517	0.130282	0.0728477	0.766129	0.375	0.0731707	0.368421	0.0943201	0.474576	0.474576	0.0466102	0.307985	0.576923	0.628743	0.413089	4.50086	4.45561	2548	19	37	11	95	3	3	35	822	84	84	55	81	15	105	587
			RIOK2	Q9BVS4	0.00404844	0	0.00352113	0.0264901	0.153226	0.625	0	0.178947	0.0784854	0.079096	0.079096	0.0101695	0.0988593	0.230769	0.0239521	0.00914849	1.52171	1.51766	228	0	1	4	19	5	0	17	684	14	14	12	26	6	4	13
			RIOK3	O14730	0.00387088	0	0	0.0264901	0.0967742	0.375	0	0.0631579	0.0954676	0.118644	0.118644	0.0305085	0.117871	0	0.00598802	0.00844476	0.942217	0.938346	218	0	0	4	12	3	0	6	832	21	21	36	31	0	1	12
			RIPK1	Q13546	0.0047942	0.288591	0.197183	0.298013	0.403226	0.25	0.097561	0.157895	0.0950086	0.322034	0.322034	0.0389831	0.585551	0.384615	0.011976	0.149894	3.28533	3.28053	270	43	56	45	50	2	4	15	828	57	57	46	154	10	2	213
			RIPK2	O43353	0.00399517	0.0604027	0.0352113	0.271523	0.241935	0.25	0.0487805	0.147368	0.0952381	0.553672	0.553672	0.0779661	0.38403	0.115385	0	0.070373	2.35588	2.35189	225	9	10	41	30	2	2	14	830	98	98	92	101	3	0	100
			RIPK3	Q9Y572	0.00610817	0.0604027	0.0422535	0.139073	0.145161	0.5	0.0243902	0.0631579	0.108548	0.254237	0.254237	0.0177966	0.418251	0.461538	0.0598802	0.229416	2.53021	2.52411	344	9	12	21	18	4	1	6	946	45	45	21	110	12	10	326
			RIPK4	P57078	0.0107248	0	0	0	0.0645161	0.25	0	0.0210526	0.0924842	0.0451977	0.0451977	0.0152542	0.0608365	0.307692	0.0658683	0.0225194	0.956146	0.945421	604	0	0	0	8	2	0	2	806	8	8	18	16	8	11	32
			RNASEL	Q05823	0.00610817	0.0201342	0.0176056	0.0397351	0.145161	0.25	0	0.0105263	0.0940906	0.118644	0.118644	0.00338983	0.117871	0.153846	0.00598802	0.0246305	1.00773	1.00162	344	3	5	6	18	2	0	1	820	21	21	4	31	4	1	35
			ROCK1	Q13464	0.0107071	0.0402685	0.0140845	0.198675	0.298387	0.375	0.0731707	0.157895	0.043603	0.502825	0.502825	0.0177966	0.353612	0.538462	0.0718563	0.103448	2.79979	2.78908	603	6	4	30	37	3	3	15	380	89	89	21	93	14	12	147
			ROCK2	O75116	0.00978373	0.033557	0.0140845	0.152318	0.209677	0.375	0.0731707	0.189474	0.0475043	0.519774	0.519774	0.0169492	0.452471	0.384615	0.125749	0.0865588	2.69069	2.6809	551	5	4	23	26	3	3	18	414	92	92	20	119	10	21	123
			ROR1	Q01973	0.00861181	0.00671141	0.00704225	0.0331126	0.0645161	0.25	0.0243902	0	0.119908	0.112994	0.112994	0.00508475	0.121673	0.230769	0.0538922	0.0246305	1.06334	1.05472	485	1	2	5	8	2	1	0	1045	20	20	6	32	6	9	35
			ROR2	Q01974	0.0134593	0.0201342	0.0140845	0.0331126	0.0967742	0.25	0.0487805	0.0421053	0.0403901	0.237288	0.237288	0.0338983	0.26616	0.653846	0.155689	0.0675581	1.97328	1.95982	758	3	4	5	12	2	2	4	352	42	42	40	70	17	26	96
			ROS1	P08922	0.0403246	0	0	0	0.0806452	0.5	0	0.0421053	0.0397017	0.152542	0.152542	0.00254237	0.136882	0.0769231	0.101796	0.0302604	1.20372	1.1634	2271	0	0	0	10	4	0	4	346	27	27	3	36	2	17	43
			RPS6KA1	Q15418	0.00607266	0.00671141	0.00352113	0.331126	0.25	0.5	0.0487805	0.178947	0.189558	0.169492	0.169492	0.0711864	0.125475	0.0384615	0.0299401	0.0302604	1.97953	1.97346	342	1	1	50	31	4	2	17	1652	30	30	84	33	1	5	43
			RPS6KA2	Q15349	0.0088604	0.00671141	0.00352113	0.331126	0.0887097	0.25	0.0487805	0.0631579	0.143546	0.0903955	0.0903955	0.0330508	0.163498	0.115385	0.0718563	0.0281492	1.44675	1.43789	499	1	1	50	11	2	2	6	1251	16	16	39	43	3	12	40
			RPS6KA3	P51812	0.00612593	0.00671141	0.00352113	0.331126	0.298387	0.25	0.0487805	0.452632	0.0472748	0.237288	0.237288	0.0152542	0.125475	0.384615	0.0359281	0.0394089	2.28253	2.2764	345	1	1	50	37	2	2	43	412	42	42	18	33	10	6	56
			RPS6KA4	O75676	0.00832771	0.00671141	0.00352113	0.0331126	0.120968	0.25	0.0243902	0.2	0.0901893	0.163842	0.163842	0.0127119	0.117871	0	0.00598802	0.0274455	1.06508	1.05675	469	1	1	5	15	2	1	19	786	29	29	15	31	0	1	39
			RPS6KA5	O75582	0.00486523	0.00671141	0.00352113	0.251656	0.201613	0.25	0.0731707	0.378947	0.14148	0.20904	0.20904	0.0864407	0.159696	0.153846	0	0.0422238	1.96321	1.95835	274	1	1	38	25	2	3	36	1233	37	37	102	42	4	0	60
			RPS6KA6	Q9UK32	0.00912674	0.00671141	0.00352113	0.0794702	0.0725806	0.25	0.0731707	0.0736842	0.075043	0.118644	0.118644	0.0474576	0.106464	0.115385	0.0179641	0.00914849	1.05837	1.04924	514	1	1	12	9	2	3	7	654	21	21	56	28	3	3	13
			RPS6KB1	P23443	0.00301857	0	0	0.0198675	0.298387	0.375	0.0731707	0.4	0.2358	0.389831	0.389831	0.0610169	0.285171	0.269231	0.0778443	0.125968	2.61431	2.61129	170	0	0	3	37	3	3	38	2055	69	69	72	75	7	13	179
			RPS6KB2	Q9UBS0	0.00500728	0	0	0.0529801	0.112903	0.5	0.0243902	0.168421	0.0924842	0.124294	0.124294	0.0118644	0.0836502	0	0.00598802	0.0316678	1.21365	1.20864	282	0	0	8	14	4	1	16	806	22	22	14	22	0	1	45
			RPS6KL1	Q9Y6S9	0.00401293	0	0	0	0.0403226	0.25	0	0	0.131153	0.0282486	0.0282486	0.00254237	0.0456274	0.0384615	0.011976	0.00281492	0.55516	0.551147	226	0	0	0	5	2	0	0	1143	5	5	3	12	1	2	4
			RSKR	Q96LW2	0	0	0	0	0.0322581	0.375	0	0	0.109122	0.0338983	0.0338983	0.020339	0.0456274	0.0769231	0	0.00211119	0.695279	0.695279	0	0	0	0	4	3	0	0	951	6	6	24	12	2	0	3
			RYK	P34925	0.00324941	0.0134228	0.0105634	0.0331126	0.0645161	0.5	0.0243902	0	0.0819277	0.231638	0.231638	0.0288136	0.201521	0.346154	0.0658683	0.0365939	1.64177	1.63852	183	2	3	5	8	4	1	0	714	41	41	34	53	9	11	52
			SBK1	Q52WX2	0.0036578	0	0	0	0.00806452	0.5	0	0.0210526	0.0369478	0.039548	0.039548	0	0.0608365	0.153846	0.011976	0.00774103	0.84367	0.840013	206	0	0	0	1	4	0	2	322	7	7	0	16	4	2	11
			SBK3	P0C264	0.00108314	0	0	0	0.016129	0.25	0	0	0.0259323	0.039548	0.039548	0.0135593	0.0456274	0	0	0.00281492	0.394694	0.393611	61	0	0	0	2	2	0	0	226	7	7	16	12	0	0	4
			SCYL1	Q96KG9	0.00545119	0	0	0	0.112903	0.75	0	0.0105263	0.225129	0.0621469	0.0621469	0.0466102	0.0836502	0.461538	0.00598802	0.0168895	1.78083	1.77538	307	0	0	0	14	6	0	1	1962	11	11	55	22	12	1	24
			SCYL3	Q8IZE3	0.0047942	0	0	0	0.0483871	0.25	0	0.0210526	0.0931727	0.0564972	0.0564972	0.0110169	0.0760456	0.0384615	0.00598802	0.00633357	0.61175	0.606955	270	0	0	0	6	2	0	2	812	10	10	13	20	1	1	9
			SELENOO	Q9BVL4	0	0	0	0	0	0.375	0	0.0210526	0.0442915	0.0282486	0.0282486	0	0.0342205	0	0	0.00351865	0.506332	0.506332	0	0	0	0	0	3	0	2	386	5	5	0	9	0	0	5
			SGK1	O00141	0.00509606	0.00671141	0.00352113	0.112583	0.467742	0.625	0.0731707	0.157895	0.241079	0.412429	0.412429	0.262712	0.197719	0.192308	0.0598802	0.070373	2.88822	2.88312	287	1	1	17	58	5	3	15	2101	73	73	310	52	5	10	100
			SGK2	Q9HBY8	0.00497177	0	0.00352113	0.0198675	0.104839	0.625	0	0.0210526	0.119105	0.124294	0.124294	0.0101695	0.0684411	0	0	0.0070373	1.1083	1.10333	280	0	1	3	13	5	0	2	1038	22	22	12	18	0	0	10
			SGK3	Q96BR1	0.00367556	0	0.00352113	0.0198675	0.258065	0.375	0	0.0315789	0.0493402	0.231638	0.231638	0.00677966	0.0798479	0.269231	0.011976	0.0309641	1.37148	1.36781	207	0	1	3	32	3	0	3	430	41	41	8	21	7	2	44
			SIK1	P57059	0.00781278	0	0	0.00662252	0.0806452	0.125	0	0.0842105	0.0267355	0.19209	0.19209	0.0101695	0.254753	0	0.0658683	0.0323716	0.886279	0.878466	440	0	0	1	10	1	0	8	233	34	34	12	67	0	11	46
			SIK1B	A0A0B4J2F2	0	0	0	0	0	0	0	0	0.0270797	0.0564972	0.0564972	0.00508475	0	0	0	0	0.0886617	0.0886617	0	0	0	0	0	0	0	0	236	10	10	6	0	0	0	0
			SIK2	Q9H0K1	0.00642779	0	0	0	0.112903	0.375	0.0243902	0.105263	0.0468158	0.0677966	0.0677966	0.00338983	0.110266	0.384615	0	0.0211119	1.25798	1.25155	362	0	0	0	14	3	1	10	408	12	12	4	29	10	0	30
			SIK3	Q9Y2K2	0.00918001	0	0	0	0.129032	0.375	0	0.0210526	0.191394	0.0734463	0.0734463	0.0144068	0.102662	0.730769	0.00598802	0.0211119	1.67404	1.66486	517	0	0	0	16	3	0	2	1668	13	13	17	27	19	1	30
			SLK	Q9H2G2	0.00719131	0	0	0	0.120968	0.375	0	0.252632	0.0954676	0.0847458	0.0847458	0.00508475	0.110266	0.384615	0.0598802	0.0197044	1.51555	1.50836	405	0	0	0	15	3	0	24	832	15	15	6	29	10	10	28
			SMG1	Q96Q15	0.0213253	0.0134228	0.0105634	0.0198675	0.233871	0.5	0	0.0736842	0.188181	0.112994	0.112994	0.0169492	0.114068	0.615385	0.00598802	0.0140746	1.94037	1.91905	1201	2	3	3	29	4	0	7	1640	20	20	20	30	16	1	20
			SNRK	Q9NRH2	0.00552221	0	0	0	0.0967742	0.375	0.0243902	0.0526316	0.0812392	0.0508475	0.0508475	0.00169492	0.0760456	0.346154	0.0299401	0.0147783	1.15502	1.1495	311	0	0	0	12	3	1	5	708	9	9	2	20	9	5	21
			SPEG	Q15772	0.0313576	0	0	0	0.0887097	0.375	0	0.0315789	0.186575	0.0564972	0.0564972	0.00847458	0.0722433	0.192308	0.0359281	0.0154821	1.09415	1.0628	1766	0	0	0	11	3	0	3	1626	10	10	10	19	5	6	22
			SRC	P12931	0.00625022	1	0.549296	0.543046	0.604839	0.625	0.170732	0.273684	0.0936317	0.898305	0.898305	0.283051	0.91635	0.461538	0.0778443	0.257565	6.76113	6.75488	352	149	156	82	75	5	7	26	816	159	159	334	241	12	13	366
			SRMS	Q9H3Y6	0.00477645	0	0	0.0264901	0.0322581	0.25	0	0.0105263	0.037292	0.0677966	0.0677966	0.00169492	0.0722433	0	0.00598802	0.00633357	0.515399	0.510623	269	0	0	4	4	2	0	1	325	12	12	2	19	0	1	9
			SRPK1	Q96SB4	0.00417273	0	0	0	0.306452	0.25	0	0.147368	0.143775	0.169492	0.169492	0.0686441	0.163498	0.0769231	0.011976	0.0175932	1.35989	1.35572	235	0	0	0	38	2	0	14	1253	30	30	81	43	2	2	25
			SRPK2	P78362	0.00502504	0	0	0	0.193548	0.25	0.0243902	0.105263	0.0959266	0.186441	0.186441	0.079661	0.205323	0	0.0179641	0.0161858	1.17973	1.1747	283	0	0	0	24	2	1	10	836	33	33	94	54	0	3	23
			STK10	O94804	0.00841649	0	0	0.0198675	0.201613	0.5	0	0.189474	0.0471601	0.107345	0.107345	0.00169492	0.0798479	0.0769231	0.0239521	0.00844476	1.26474	1.25632	474	0	0	3	25	4	0	18	411	19	19	2	21	2	4	12
			STK11	Q15831	0.0201712	0.0268456	0.0105634	0.0927152	0.451613	1	0.146341	0.368421	0.0931727	0.587571	0.587571	0.0508475	0.486692	0.807692	0.0479042	0.194933	4.38548	4.36531	1136	4	3	14	56	8	6	35	812	104	104	60	128	21	8	277
			STK16	O75716	0.00188217	0	0	0	0.0564516	0.75	0	0.0421053	0.0462421	0.0621469	0.0621469	0.0805085	0.102662	0.115385	0.0359281	0.0133709	1.30668	1.3048	106	0	0	0	7	6	0	4	403	11	11	95	27	3	6	19
			STK17A	Q9UEE5	0.00300082	0	0	0	0.0887097	0.125	0	0.0315789	0.0403901	0.0734463	0.0734463	0	0	0	0	0	0.362126	0.359125	169	0	0	0	11	1	0	3	352	13	13	0	0	0	0	0
			STK17B	O94768	0.00287652	0	0	0	0.0403226	0.5	0	0.0421053	0.0470453	0.101695	0.101695	0.00423729	0.106464	0.192308	0.011976	0.0140746	1.0631	1.06023	162	0	0	0	5	4	0	4	410	18	18	5	28	5	2	20
			STK24	Q9Y6E0	0.00316062	0	0	0.0264901	0.185484	0.375	0.0487805	0.0736842	0.0959266	0.124294	0.124294	0.0745763	0.102662	0.192308	0.00598802	0.0126671	1.32102	1.31786	178	0	0	4	23	3	2	7	836	22	22	88	27	5	1	18
			STK25	O00506	0.00324941	0	0	0	0.0645161	0.375	0	0.0421053	0.120482	0.163842	0.163842	0.0838983	0.110266	0.0769231	0.0299401	0.0168895	1.08711	1.08386	183	0	0	0	8	3	0	4	1050	29	29	99	29	2	5	24
			STK26	Q9P289	0.00339146	0	0	0.0264901	0.193548	0.5	0	0.105263	0.138726	0.101695	0.101695	0.0618644	0.117871	0.269231	0.011976	0.00562984	1.53569	1.53229	191	0	0	4	24	4	0	10	1209	18	18	73	31	7	2	8
			STK32A	Q8WU08	0.00351575	0	0	0	0.0483871	0.375	0	0.0105263	0.109811	0.0508475	0.0508475	0.00254237	0.0608365	0	0	0.00351865	0.664985	0.661469	198	0	0	0	6	3	0	1	957	9	9	3	16	0	0	5
			STK32B	Q9NY57	0.00545119	0	0	0	0.0403226	0.25	0	0	0.0794033	0.0451977	0.0451977	0.00169492	0.0532319	0	0.00598802	0.00492611	0.486216	0.480765	307	0	0	0	5	2	0	0	692	8	8	2	14	0	1	7
			STK32C	Q86UX6	0.00385312	0	0	0	0.0564516	0.25	0	0.0421053	0.0706827	0.0508475	0.0508475	0.00508475	0.0532319	0.0384615	0.00598802	0.00211119	0.578818	0.574965	217	0	0	0	7	2	0	4	616	9	9	6	14	1	1	3
			STK33	Q9BYT3	0.00575305	0	0	0	0.0725806	0.375	0	0	0.0736661	0.0564972	0.0564972	0.00508475	0.0684411	0.115385	0.0299401	0.00914849	0.811496	0.805743	324	0	0	0	9	3	0	0	642	10	10	6	18	3	5	13
			STK35	Q8TDR2	0.0030896	0	0	0	0.0403226	0.25	0	0	0.0376363	0.0508475	0.0508475	0.000847458	0.0608365	0.269231	0.011976	0.00633357	0.73112	0.728031	174	0	0	0	5	2	0	0	328	9	9	1	16	7	2	9
			STK36	Q9NRP7	0.0103342	0	0	0	0.0564516	0.375	0	0	0.0888124	0.0960452	0.0960452	0.0186441	0.117871	0.576923	0.0299401	0.0126671	1.38269	1.37235	582	0	0	0	7	3	0	0	774	17	17	22	31	15	5	18
			STK38	Q15208	0.00367556	0	0	0	0.145161	0.375	0	0.178947	0.0406196	0.141243	0.141243	0.0186441	0.0874525	0.384615	0.0179641	0.0147783	1.4081	1.40443	207	0	0	0	18	3	0	17	354	25	25	22	23	10	3	21
			STK39	Q9UEW8	0.00482972	0	0	0	0.112903	0.5	0	0.168421	0.0956971	0.248588	0.248588	0.0271186	0.269962	0.307692	0.0598802	0.0408163	1.83591	1.83108	272	0	0	0	14	4	0	16	834	44	44	32	71	8	10	58
			STK4	Q13043	0.00316062	0.0134228	0.0211268	0.013245	0.322581	0.5	0.0487805	0.189474	0.0959266	0.480226	0.480226	0.0516949	0.281369	0.192308	0.00598802	0.085855	2.30516	2.302	178	2	6	2	40	4	2	18	836	85	85	61	74	5	1	122
			STKLD1	Q8NE28	0.0052026	0	0	0	0.0403226	0.375	0	0	0.109122	0.0169492	0.0169492	0	0.026616	0	0	0.00211119	0.575324	0.570121	293	0	0	0	5	3	0	0	951	3	3	0	7	0	0	3
			STRADA	Q7RTN6	0.00305409	0.00671141	0.00352113	0.0198675	0.0967742	0.5	0	0.0631579	0.262995	0.0564972	0.0564972	0.0101695	0.0722433	0	0.011976	0.00914849	1.11612	1.11306	172	1	1	3	12	4	0	6	2292	10	10	12	19	0	2	13
			STRADB	Q9C0K7	0.0030896	0.00671141	0.00352113	0.0198675	0.0564516	0.375	0	0	0.103614	0.0508475	0.0508475	0.00762712	0.0608365	0.115385	0.011976	0.00774103	0.822669	0.819579	174	1	1	3	7	3	0	0	903	9	9	9	16	3	2	11
			STYK1	Q6J9G0	0.00433254	0	0	0	0.0645161	0.25	0	0	0.0458979	0.0564972	0.0564972	0.00169492	0.0684411	0	0.011976	0.00492611	0.508282	0.503949	244	0	0	0	8	2	0	0	400	10	10	2	18	0	2	7
			SYK	P43405	0.0105295	0.295302	0.158451	0.258278	0.266129	0.5	0.268293	0.431579	0.0954676	0.553672	0.553672	0.0737288	0.695817	0.5	0.0299401	0.176636	4.31382	4.30329	593	44	45	39	33	4	11	41	832	98	98	87	183	13	5	251
			TAOK3	Q9H2K8	0.00728009	0	0	0	0.153226	0.5	0	0.0421053	0.0473896	0.152542	0.152542	0.0059322	0.106464	0.115385	0.00598802	0.00844476	1.14476	1.13748	410	0	0	0	19	4	0	4	413	27	27	7	28	3	1	12
			TBCK	Q8TEA7	0.00683618	0	0	0	0.0967742	0.5	0	0	0.111532	0.0508475	0.0508475	0	0.0494297	0.0384615	0.011976	0.00562984	0.871487	0.864651	385	0	0	0	12	4	0	0	972	9	9	0	13	1	2	8
			TBK1	Q9UHD2	0.00484747	0.181208	0.0774648	0.18543	0.516129	0.25	0.0487805	0.115789	0.0399312	0.259887	0.259887	0.0415254	0.209125	0.346154	0.0179641	0.0893737	2.38361	2.37876	273	27	22	28	64	2	2	11	348	46	46	49	55	9	3	127
			TEC	P42680	0.00530914	0.0402685	0.0211268	0.0662252	0.129032	0.25	0.0487805	0.0842105	0.044062	0.214689	0.214689	0.0177966	0.13308	0.0769231	0.0598802	0.0351865	1.22657	1.22126	299	6	6	10	16	2	2	8	384	38	38	21	35	2	10	50
			TEK	Q02763	0.0118967	0.0872483	0.0492958	0.0662252	0.298387	0.375	0.0731707	0.136842	0.138382	0.350282	0.350282	0.0457627	0.391635	0.346154	0.341317	0.204785	2.91638	2.90449	670	13	14	10	37	3	3	13	1206	62	62	54	103	9	57	291
			TESK1	Q15569	0.00456337	0.00671141	0.00352113	0.0264901	0.0564516	0.5	0	0.0210526	0.0403901	0.141243	0.141243	0.0059322	0.152091	0.0384615	0	0.0070373	1.00395	0.999382	257	1	1	4	7	4	0	2	352	25	25	7	40	1	0	10
			TEX14	Q8IWB6	0.0132107	0	0	0	0.0725806	0.375	0	0.0421053	0.14148	0.079096	0.079096	0.0127119	0.129278	0.115385	0.0239521	0.0161858	1.02098	1.00777	744	0	0	0	9	3	0	4	1233	14	14	15	34	3	4	23
			TGFBR1	P36897	0.00843425	0.14094	0.15493	0.139073	0.370968	0.375	0.121951	0.136842	0.122547	0.508475	0.508475	0.0618644	0.631179	0.576923	0.233533	0.185785	3.76844	3.76001	475	21	44	21	46	3	5	13	1068	90	90	73	166	15	39	264
			TGFBR2	P37173	0.0212365	0.147651	0.137324	0.139073	0.33871	0.5	0.0731707	0.115789	0.0807803	0.519774	0.519774	0.127119	0.539924	0.923077	0.227545	0.339901	4.23107	4.20984	1196	22	39	21	42	4	3	11	704	92	92	150	142	24	38	483
			TIE1	P35590	0.0148975	0	0	0	0.0645161	0.25	0	0	0.120138	0.135593	0.135593	0.0228814	0.129278	0.307692	0.239521	0.0802252	1.36474	1.34984	839	0	0	0	8	2	0	0	1047	24	24	27	34	8	40	114
			TLK1	Q9UKI8	0.00497177	0	0	0	0.153226	0.25	0	0.0631579	0.236489	0.0847458	0.0847458	0.0889831	0.0912548	0.0384615	0.00598802	0.0105559	1.02783	1.02286	280	0	0	0	19	2	0	6	2061	15	15	105	24	1	1	15
			TLK2	Q86UE8	0.00568202	0	0	0	0.185484	0.375	0	0.0947368	0.110843	0.118644	0.118644	0.0389831	0.144487	0.192308	0.011976	0.00914849	1.28729	1.28161	320	0	0	0	23	3	0	9	966	21	21	46	38	5	2	13
			TNIK	Q9UKE5	0.0139209	0	0	0.0264901	0.193548	0.25	0	0.189474	0.373609	0.20904	0.20904	0.705085	0.197719	0.307692	0	0.00914849	2.47573	2.4618	784	0	0	4	24	2	0	18	3256	37	37	832	52	8	0	13
			TNK1	Q13470	0.00339146	0	0	0	0.104839	0.375	0	0.126316	0.075961	0.0734463	0.0734463	0.0118644	0.0912548	0.230769	0.0179641	0.00844476	1.11925	1.11586	191	0	0	0	13	3	0	12	662	13	13	14	24	6	3	12
			TNK2	Q07912	0.0102631	0	0	0	0.314516	0.375	0.0243902	0.189474	0.142513	0.225989	0.225989	0.0847458	0.209125	0.115385	0.0778443	0.0154821	1.78473	1.77446	578	0	0	0	39	3	1	18	1242	40	40	100	55	3	13	22
			TNNI3K	Q59H18	0.0127668	0	0	0	0.0564516	0.125	0	0	0.108319	0.079096	0.079096	0.00677966	0.0722433	0.153846	0	0.0112597	0.625762	0.612995	719	0	0	0	7	1	0	0	944	14	14	8	19	4	0	16
			TRIB1	Q96RU8	0.00300082	0	0	0.0397351	0.0806452	0.25	0	0	0.0807803	0.118644	0.118644	0.00169492	0.117871	0.423077	0.0598802	0.018297	1.19363	1.19062	169	0	0	6	10	2	0	0	704	21	21	2	31	11	10	26
			TRIB2	Q92519	0.00408395	0	0	0	0.0564516	0.375	0	0.0210526	0.0475043	0.0847458	0.0847458	0.00338983	0.0722433	0.192308	0.0838323	0.0225194	0.963131	0.959047	230	0	0	0	7	3	0	2	414	15	15	4	19	5	14	32
			TRIB3	Q96RU7	0.00413722	0.0134228	0.0105634	0.205298	0.104839	0.375	0	0.0105263	0.0390132	0.135593	0.135593	0.0652542	0.144487	0.153846	0.0598802	0.0401126	1.36197	1.35784	233	2	3	31	13	3	0	1	340	24	24	77	38	4	10	57
			TRIO	O75962	0.0279484	0.0402685	0.0211268	0.10596	0.16129	0.5	0	0.0526316	0.245554	0.079096	0.079096	0.0169492	0.0798479	0.230769	0.0598802	0.0204082	1.64173	1.61378	1574	6	6	16	20	4	0	5	2140	14	14	20	21	6	10	29
			TRPM6	Q9BX84	0.0240776	0	0	0.0264901	0.0564516	0.375	0	0.0210526	0.27424	0.0734463	0.0734463	0	0.13308	0.461538	0.0299401	0.0126671	1.48798	1.46391	1356	0	0	4	7	3	0	2	2390	13	13	0	35	12	5	18
			TRPM7	Q96QT4	0.0109201	0	0	0.0264901	0.112903	0.25	0	0.6	0.0444062	0.107345	0.107345	0.000847458	0.205323	0.576923	0.0299401	0.0429275	2.00803	1.99711	615	0	0	4	14	2	0	57	387	19	19	1	54	15	5	61
			TRRAP	Q9Y4A5	0.0361874	0.0134228	0.0246479	0.0728477	0.258065	0.875	0	0.0526316	0.0780264	0.0564972	0.0564972	0.0118644	0.102662	0.192308	0.011976	0.0140746	1.80021	1.76402	2038	2	7	11	32	7	0	5	680	10	10	14	27	5	2	20
			TSSK2	Q96PF2	0.00314287	0	0	0	0.0887097	0.375	0	0	0.0403901	0.079096	0.079096	0.0059322	0.129278	0	0.0538922	0.0133709	0.788812	0.785669	177	0	0	0	11	3	0	0	352	14	14	7	34	0	9	19
			TSSK6	Q9BXA6	0.00351575	0	0	0	0.0322581	0.25	0	0	0.0369478	0.0734463	0.0734463	0.000847458	0.0874525	0.0769231	0	0.00492611	0.566317	0.562801	198	0	0	0	4	2	0	0	322	13	13	1	23	2	0	7
			TTBK1	Q5TCY1	0.0130331	0	0	0	0.0483871	0.375	0	0	0.0865175	0.124294	0.124294	0.00169492	0.148289	0	0.00598802	0.00774103	0.810944	0.797911	734	0	0	0	6	3	0	0	754	22	22	2	39	0	1	11
			TTK	P33981	0.00868284	0	0	0	0.16129	0.5	0.146341	0.536842	0.0954676	0.124294	0.124294	0.00508475	0.148289	0.115385	0.011976	0.0154821	1.86913	1.86045	489	0	0	0	20	4	6	51	832	22	22	6	39	3	2	22
			TTN	Q8WZ42	0.413722	0.0268456	0.0211268	0.0397351	0.314516	0.25	0	0.126316	0.616294	0.225989	0.225989	0.342373	0.323194	0.461538	0.113772	0.0957072	3.37113	2.95741	23300	4	6	6	39	2	0	12	5371	40	40	404	85	12	19	136
			TXK	P42681	0.00488299	0.0268456	0.0140845	0.0264901	0.0806452	0.25	0.0487805	0.0631579	0.0405049	0.124294	0.124294	0.0237288	0.125475	0.0769231	0.0419162	0.0239268	0.971656	0.966773	275	4	4	4	10	2	2	6	353	22	22	28	33	2	7	34
			TYK2	P29597	0.0111687	0.395973	0.380282	0.18543	0.104839	0.25	0.0487805	0.0947368	0.0409639	0.0508475	0.0508475	0.0186441	0.117871	0.346154	0	0.0471499	2.09284	2.08167	629	59	108	28	13	2	2	9	357	9	9	22	31	9	0	67
			TYRO3	Q06418	0.00815015	0	0	0	0.145161	0.5	0	0.0315789	0.0468158	0.327684	0.327684	0.0169492	0.201521	0.0769231	0.0718563	0.0745954	1.50123	1.49308	459	0	0	0	18	4	0	3	408	58	58	20	53	2	12	106
			UHMK1	Q8TAS1	0.00298306	0	0	0.0331126	0.0645161	0.375	0	0	0.111876	0.0847458	0.0847458	0.020339	0.159696	0.115385	0.0239521	0.0133709	1.00498	1.00199	168	0	0	5	8	3	0	0	975	15	15	24	42	3	4	19
			ULK1	O75385	0.0101033	0.0671141	0.0528169	0.0662252	0.25	0.25	0.0731707	0.305263	0.0403901	0.152542	0.152542	0.0220339	0.391635	0.192308	0.011976	0.0619282	1.94751	1.9374	569	10	15	10	31	2	3	29	352	27	27	26	103	5	2	88
			ULK2	Q8IYT8	0.00717355	0	0	0	0.0806452	0.25	0.0243902	0.0210526	0.0473896	0.124294	0.124294	0.00762712	0.148289	0.0769231	0.00598802	0.018297	0.812069	0.804896	404	0	0	0	10	2	1	2	413	22	22	9	39	2	1	26
			ULK3	Q6PHR2	0.00284101	0.00671141	0.00352113	0.0198675	0.0725806	0.375	0	0.0526316	0.177166	0.079096	0.079096	0.00338983	0.0912548	0.230769	0	0.00422238	1.11905	1.11621	160	1	1	3	9	3	0	5	1544	14	14	4	24	6	0	6
			VRK1	Q99986	0.00250364	0.00671141	0.00352113	0.0596026	0.137097	0.5	0.0243902	0.115789	0.0499139	0.101695	0.101695	0.0110169	0.13308	0.269231	0.0419162	0.0154821	1.47195	1.46945	141	1	1	9	17	4	1	11	435	18	18	13	35	7	7	22
			WEE1	P30291	0.00371107	0.0201342	0.00352113	0.119205	0.137097	0.5	0.0487805	0.263158	0.0947791	0.0734463	0.0734463	0.0135593	0.106464	0.153846	0.0179641	0.0190007	1.57467	1.57096	209	3	1	18	17	4	2	25	826	13	13	16	28	4	3	27
			WEE2	P0C1S8	0.00564651	0	0	0	0.0403226	0.5	0.0243902	0	0.0262765	0.0903955	0.0903955	0	0.125475	0.153846	0.0359281	0.00844476	1.01073	1.00508	318	0	0	0	5	4	1	0	229	16	16	0	33	4	6	12
			WNK1	Q9H4A3	0.0200114	0	0	0.0198675	0.25	0.375	0.0243902	0.273684	0.298221	0.344633	0.344633	0.376271	0.269962	0.346154	0.0598802	0.0330753	2.69115	2.67114	1127	0	0	3	31	3	1	26	2599	61	61	444	71	9	10	47
			WNK2	Q9Y3S1	0.0197628	0	0	0.0198675	0.0887097	0.25	0	0.115789	0.178084	0.101695	0.101695	0.0271186	0.121673	0.0769231	0.00598802	0.00774103	1.01335	0.993589	1113	0	0	3	11	2	0	11	1552	18	18	32	32	2	1	11
			WNK3	Q9BYP7	0.0149331	0	0	0.0198675	0.145161	0.25	0	0.0210526	0.1751	0.175141	0.175141	0.0305085	0.171103	0.0384615	0	0.00914849	1.05048	1.03554	841	0	0	3	18	2	0	2	1526	31	31	36	45	1	0	13
			WNK4	Q96J92	0.01195	0	0	0.0198675	0.112903	0.375	0	0.242105	0.132874	0.118644	0.118644	0.0152542	0.163498	0.153846	0.011976	0.0436312	1.40155	1.3896	673	0	0	3	14	3	0	23	1158	21	21	18	43	4	2	62
			YES1	P07947	0.00529138	0.248322	0.140845	0.298013	0.169355	0.625	0.0487805	0.231579	0.0477338	0.20339	0.20339	0.0745763	0.163498	0	0.0419162	0.0436312	2.34193	2.33664	298	37	40	45	21	5	2	22	416	36	36	88	43	0	7	62
			ZAP70	P43403	0.00784829	0.0268456	0.0105634	0.0331126	0.354839	0.375	0.097561	0.336842	0.140792	0.254237	0.254237	0.0889831	0.235741	0.307692	0.0179641	0.0921886	2.38021	2.37236	442	4	3	5	44	3	4	32	1227	45	45	105	62	8	3	131

## Sheet: AS vs. NIAS
Gene	AS	NIAS	AS'
ULK4	1.21252	17.728	1.22193
PAK5	1.16831	11.048	1.23073
TAOK1	1.70438	10.084	1.70936
PIP5K1C	1.42524	8.326	1.43796
PRKACB	2.17002	8.302	2.1773
CSNK1G2	1.24659	6.897	1.2535
ALPK3	0.779043	6.361	0.78754
NEK1	1.8251	5.732	1.84444
TTBK2	1.27462	5.454	1.28309
RIOK1	1.18205	5.392	1.18691
STK38L	1.05155	4.809	1.0617
ADCK2	0.959095	4.218	0.973446
PI4KA	1.24502	4.193	1.25064
STK3	2.08139	4.025	2.11733
MARK3	2.25928	3.918	2.26493
CDK12	2.20023	3.83	2.22406
LMTK2	1.12129	3.693	1.13708
CDK11B	1.51068	3.684	1.54965
CAMK1G	0.976426	3.422	1.02333
PHKG1	0.892055	2.796	0.897716
MAPK15	1.60312	2.72	1.60819
CDC42BPA	1.58959	2.718	1.59506
HIPK1	1.57092	2.701	1.57606
HIPK3	1.20918	2.701	1.24157
PRPF4B	1.98993	2.54	2.0002
PIP5K1A	1.00351	2.277	1.05055
TP53RK	1.05392	2.26	1.06388
CSNK1G3	1.31429	2.252	1.32955
BRSK1	1.22358	1.818	1.23895
PIK3C2B	0.403163	1.814	0.406706
NEK6	1.88761	1.812	1.89636
PIP4K2C	1.29946	1.796	1.32032
PIK3C2G	0.781212	1.764	0.790619
MARK4	1.35254	1.665	1.3678
TAOK2	1.51344	1.665	1.51856
CAMK1D	1.17111	1.55	1.17684
TESK2	0.921528	1.504	0.926511
LTK	1.00124	1.498	1.00622
POMK	1.04068	1.458	1.05354
NEK4	0.865919	1.292	0.869241
ADCK5	0.440314	1.289	0.444404
MAP3K14	1.73251	1.222	1.73765
NRK	0.818304	1.014	0.82379
SBK2	0.609866	1.002	0.615002
SRPK3	0.862261	1	0.86791
ADCK1	1.21505	1	1.23719
MAP3K21	0.736954	0.995	0.749723
STK31	0.599168	0.971	0.604304
CDKL1	0.791487	0.968	0.818656
PAK3	1.68333	0.909	1.69868
DYRK2	1.6468	0.909	1.66761
CAMKK1	1.20785	0.909	1.21515
CLK3	1.12971	0.909	1.1329
TSSK3	0.549755	0.909	0.580568
CLK4	0.558849	0.909	0.563984
TSSK1B	0.464768	0.909	0.564926
TSSK4	0.859834	0.909	0.882574
STK40	1.11479	0.906	1.13848
PSKH1	1.11445	0.906	1.1247
CSNK1G1	1.18741	0.906	1.19765
CDK19	0.788275	0.897	0.793394
RPS6KC1	0.78485	0.882	0.841822
PKMYT1	1.64551	0.882	1.66715
CAMKV	0.926417	0.882	0.95688
NEK7	1.58722	0.861	1.59236
VRK2	1.17061	0.724	1.17575
VRK3	1.39922	0.627	1.40435
SCYL2	0.997765	0.588	1.006
PAN3	0.928166	0.565	0.933285
EEF2K	2.06237	0	2.06237
LRRK1	1.15879	0	1.15879
TSSK2	0.788812	0	0.788812
TESK1	1.00395	0	1.00395
NEK3	0.784835	0	0.784835
HIPK4	0.73038	0	0.73038
PAK6	1.01366	0	1.01366
STK17B	1.0631	0	1.0631
WEE2	1.01073	0	1.01073
CDK16	1.48204	0	1.48204
CDK10	1.46328	0	1.46328
SCYL3	0.61175	0	0.61175
CDK13	1.87424	0	1.87424
TSSK6	0.566317	0	0.566317
BRSK2	1.83109	0	1.83109
COQ8B	1.06672	0	1.06672
DYRK3	0.981739	0	0.981739
CDK20	1.37483	0	1.37483
RIOK2	1.52171	0	1.52171
NEK5	0.477112	0	0.477112
CDC42BPB	1.15014	0	1.15014
WNK3	1.05048	0	1.05048
CDK18	0.824941	0	0.824941
MKNK2	1.23465	0	1.23465
PKN3	0.906879	0	0.906879
MAPK4	0.640366	0	0.640366
CDK17	0.946962	0	0.946962
CDKL3	0.875216	0	0.875216
PXK	1.24006	0	1.24006
ERN2	0.589934	0	0.589934
CDKL4	0.449033	0	0.449033
DYRK1B	1.30486	0	1.30486
CDK14	0.875191	0	0.875191
COQ8A	1.2657	0	1.2657
TLK2	1.28729	0	1.28729
MAST2	1.09777	0	1.09777
TLK1	1.02783	0	1.02783
ALPK2	0.631242	0	0.631242
CDC42BPG	0.516106	0	0.516106
CDK11A	0.85971	0	0.85971
CDK15	0.826671	0	0.826671
CDKL2	0.828308	0	0.828308
CSNK1A1L	0.813109	0	0.813109
CSNK2A3	0.142669	0	0.142669
DCLK3	0.572845	0	0.572845
DSTYK	1.17828	0	1.17828
DYRK4	0.717464	0	0.717464
ICK	0.753321	0	0.753321
LMTK3	0.669895	0	0.669895
MAP3K10	0.987496	0	0.987496
MAP3K15	0.634305	0	0.634305
MARK1	1.15517	0	1.15517
MAST3	0.858046	0	0.858046
MAST4	0.83837	0	0.83837
NEK10	0.883092	0	0.883092
NEK11	0.645452	0	0.645452
NEK9	1.50095	0	1.50095
NIM1K	0.502187	0	0.502187
NRBP2	0.611498	0	0.611498
NUAK2	1.14781	0	1.14781
PDIK1L	0.949838	0	0.949838
PHKG2	0.95596	0	0.95596
PIP5K1B	0.915989	0	0.915989
PNCK	0.955973	0	0.955973
PRKACG	0.883442	0	0.883442
PSKH2	0.226864	0	0.226864
RIOK3	0.942217	0	0.942217
RPS6KL1	0.55516	0	0.55516
RSKR	0.695279	0	0.695279
SBK3	0.394694	0	0.394694
STK17A	0.362126	0	0.362126
STK32A	0.664985	0	0.664985
STK32B	0.486216	0	0.486216
STK32C	0.578818	0	0.578818
STK33	0.811496	0	0.811496
STK36	1.38269	0	1.38269
STKLD1	0.575324	0	0.575324
TBCK	0.871487	0	0.871487
TTBK1	0.810944	0	0.810944
WNK2	1.01335	0	1.01335
