# Supplementary material for: KinOrtho: a method for mapping human kinase orthologs across the tree of life and illuminating understudied kinases
Source: BMC Bioinformatics. 2021 Sep 18;22:446. doi: 10.1186/s12859-021-04358-3 (PMC8449880; doi:10.1186/s12859-021-04358-3)
Supplement: Supplementary file 5 — Additional file 5. Human protein kinase list. [file 12859_2021_4358_MOESM5_ESM.xlsx]

## Sheet: Human_Protein_Kinase_List
Protein	UniProt_ID	GeneID	HGNC_ID	Ensembl_ID	Understudied	Domain	Domain_Start	Domain_End	Group	Family	Subfamily
AAK1	Q2M2I8	22848	19679	ENSG00000115977	No	Pkinase	46	313	Other	NAK	BIKE
AATK	Q6ZMQ8	9625	21	ENSG00000181409	No	Pkinase_Tyr	125	397	TK	LMR
ABL1	P00519	25	76	ENSG00000097007	No	Pkinase_Tyr	242	495	TK	ABL
ABL2	P42684	27	77	ENSG00000143322	No	Pkinase_Tyr	288	541	TK	ABL
ACAD10	Q6JQN1	80724	21597	ENSG00000111271	No	APH	287	529	Euk-like
ACAD11	Q709F0	84129	30211	ENSG00000240303	No	APH	45	288	Euk-like
ACVR1	Q04771	90	171	ENSG00000115170	No	Pkinase_Tyr	208	497	TKL	STKR	STKR1
ACVR1B	P36896	91	172	ENSG00000135503	No	Pkinase	207	496	TKL	STKR	STKR1
ACVR1C	Q8NER5	130399	18123	ENSG00000123612	No	Pkinase_Tyr	195	484	TKL	STKR	STKR1
ACVR2A	P27037	92	173	ENSG00000121989	No	Pkinase	192	481	TKL	STKR	STKR2
ACVR2B	Q13705	93	174	ENSG00000114739	No	Pkinase	190	479	TKL	STKR	STKR2
ACVRL1	P37023	94	175	ENSG00000139567	No	Pkinase_Tyr	202	491	TKL	STKR	STKR1
ADCK1	Q86TW2	57143	19038	ENSG00000063761	Yes	ABC1	124	376	Euk-like	ABC1	ABC1-B
ADCK2	Q7Z695	90956	19039	ENSG00000133597	Yes	ABC1	169	553	Euk-like	ABC1	ABC1-C
ADCK5	Q3MIX3	203054	21738	ENSG00000173137	Yes	ABC1	169	409	Euk-like	ABC1	ABC1-D
AKT1	P31749	207	391	ENSG00000142208	No	Pkinase	150	408	AGC	AKT
AKT2	P31751	208	392	ENSG00000105221	No	Pkinase	152	409	AGC	AKT
AKT3	Q9Y243	10000	393	ENSG00000117020	No	Pkinase	148	405	AGC	AKT
ALK	Q9UM73	238	427	ENSG00000171094	No	Pkinase_Tyr	1116	1385	TK	ALK
ALPK1	Q96QP1	80216	20917	ENSG00000073331	No	Alpha_kinase	1004	1230	Atypical	Alpha
ALPK2	Q86TB3	115701	20565	ENSG00000198796	Yes	Alpha_kinase	1887	2125	Atypical	Alpha
ALPK3	Q96L96	57538	17574	ENSG00000136383	Yes	Alpha_kinase	1585	1819	Atypical	Alpha
AMHR2	Q16671	269	465	ENSG00000135409	No	Pkinase	203	506	TKL	STKR	STKR2
ANKK1	Q8NFD2	255239	21027	ENSG00000170209	No	Pkinase_Tyr	24	286	TKL	RIPK
ARAF	P10398	369	646	ENSG00000078061	No	Pkinase_Tyr	310	569	TKL	RAF
ATM	Q13315	472	795	ENSG00000149311	No	PI3_PI4_kinase	2683	2962	Atypical	PIKK	ATM
ATR	Q13535	545	882	ENSG00000175054	No	PI3_PI4_kinase	2293	2567	Atypical	PIKK	ATR
AURKA	O14965	6790	11393	ENSG00000087586	No	Pkinase	133	383	Other	AUR
AURKB	Q96GD4	9212	11390	ENSG00000178999	No	Pkinase	77	327	Other	AUR
AURKC	Q9UQB9	6795	11391	ENSG00000105146	No	Pkinase	43	293	Other	AUR
AXL	P30530	558	905	ENSG00000167601	No	Pkinase_Tyr	537	805	TK	AXL
BLK	P51451	640	1057	ENSG00000136573	No	Pkinase_Tyr	241	492	TK	SRC	SrcB
BMP2K	Q9NSY1	55589	18041	ENSG00000138756	No	Pkinase	51	317	Other	NAK	BIKE
BMPR1A	P36894	657	1076	ENSG00000107779	No	Pkinase_Tyr	234	523	TKL	STKR	STKR1
BMPR1B	O00238	658	1077	ENSG00000138696	No	Pkinase_Tyr	204	493	TKL	STKR	STKR1
BMPR2	Q13873	659	1078	ENSG00000204217	No	Pkinase	203	503	TKL	STKR	STKR2
BMX	P51813	660	1079	ENSG00000102010	No	Pkinase_Tyr	417	668	TK	TEC
BRAF	P15056	673	1097	ENSG00000157764	No	Pkinase_Tyr	457	716	TKL	RAF
BRSK1	Q8TDC3	84446	18994	ENSG00000160469	Yes	Pkinase	34	285	CAMK	CAMKL	BRSK
BRSK2	Q8IWQ3	9024	11405	ENSG00000174672	Yes	Pkinase	19	270	CAMK	CAMKL	BRSK
BTK	Q06187	695	1133	ENSG00000010671	No	Pkinase_Tyr	402	651	TK	TEC
BUB1	O43683	699	1148	ENSG00000169679	No	Pkinase	789	1003	Other	BUB
BUB1B	O60566	701	1149	ENSG00000156970	No	STKc_BubR1_vert	750	1045	Other	BUB
CAMK1	Q14012	8536	1459	ENSG00000134072	No	Pkinase	20	276	CAMK	CAMK1
CAMK1D	Q8IU85	57118	19341	ENSG00000183049	Yes	Pkinase	23	279	CAMK	CAMK1
CAMK1G	Q96NX5	57172	14585	ENSG00000008118	Yes	Pkinase	25	277	CAMK	CAMK1
CAMK2A	Q9UQM7	815	1460	ENSG00000070808	No	Pkinase	13	271	CAMK	CAMK2
CAMK2B	Q13554	816	1461	ENSG00000058404	No	Pkinase	14	272	CAMK	CAMK2
CAMK2D	Q13557	817	1462	ENSG00000145349	No	Pkinase	14	272	CAMK	CAMK2
CAMK2G	Q13555	818	1463	ENSG00000148660	No	Pkinase	14	272	CAMK	CAMK2
CAMK4	Q16566	814	1464	ENSG00000152495	No	Pkinase	46	300	CAMK	CAMK1
CAMKK1	Q8N5S9	84254	1469	ENSG00000004660	Yes	Pkinase	128	409	Other	CAMKK	CAMKK-Meta
CAMKK2	Q96RR4	10645	1470	ENSG00000110931	No	Pkinase	165	446	Other	CAMKK	CAMKK-Meta
CAMKV	Q8NCB2	79012	28788	ENSG00000164076	Yes	Pkinase	24	286	CAMK	CAMK-Unique
CASK	O14936	8573	1497	ENSG00000147044	No	Pkinase	12	276	CAMK	CASK
CDC42BPA	Q5VT25	8476	1737	ENSG00000143776	Yes	Pkinase	77	343	AGC	DMPK	GEK
CDC42BPB	Q9Y5S2	9578	1738	ENSG00000198752	Yes	Pkinase	76	342	AGC	DMPK	GEK
CDC42BPG	Q6DT37	55561	29829	ENSG00000171219	Yes	Pkinase	71	337	AGC	DMPK	GEK
CDC7	O00311	8317	1745	ENSG00000097046	No	Pkinase	58	472	Other	CDC7
CDK1	P06493	983	1722	ENSG00000170312	No	Pkinase	4	287	CMGC	CDK	CDC2
CDK10	Q15131	8558	1770	ENSG00000185324	Yes	Pkinase	39	323	CMGC	CDK	CDK10
CDK11A	Q9UQ88	728642	1730	ENSG00000008128	Yes	Pkinase	426	711	CMGC	CDK	CDK11
CDK11B	P21127	984	1729	ENSG00000248333	Yes	Pkinase	438	723	CMGC	CDK	CDK11
CDK12	Q9NYV4	51755	24224	ENSG00000167258	Yes	Pkinase	727	1020	CMGC	CDK	CRK7
CDK13	Q14004	8621	1733	ENSG00000065883	Yes	Pkinase	705	998	CMGC	CDK	CRK7
CDK14	O94921	5218	8883	ENSG00000058091	Yes	Pkinase	135	419	CMGC	CDK	PFTAIRE
CDK15	Q96Q40	65061	14434	ENSG00000138395	Yes	Pkinase	103	387	CMGC	CDK	PFTAIRE
CDK16	Q00536	5127	8749	ENSG00000102225	Yes	Pkinase	165	446	CMGC	CDK	PCTAIRE
CDK17	Q00537	5128	8750	ENSG00000059758	Yes	Pkinase	192	473	CMGC	CDK	PCTAIRE
CDK18	Q07002	5129	8751	ENSG00000117266	Yes	Pkinase	144	425	CMGC	CDK	PCTAIRE
CDK19	Q9BWU1	23097	19338	ENSG00000155111	Yes	Pkinase	22	335	CMGC	CDK	CDK8
CDK2	P24941	1017	1771	ENSG00000123374	No	Pkinase	4	286	CMGC	CDK	CDK2
CDK20	Q8IZL9	23552	21420	ENSG00000156345	Yes	Pkinase	4	288	CMGC	CDK	CCRK
CDK3	Q00526	1018	1772	ENSG00000250506	No	Pkinase	4	286	CMGC	CDK	CDK2
CDK4	P11802	1019	1773	ENSG00000135446	No	Pkinase	6	295	CMGC	CDK	CDK4
CDK5	Q00535	1020	1774	ENSG00000164885	No	Pkinase	4	286	CMGC	CDK	CDK5
CDK6	Q00534	1021	1777	ENSG00000105810	No	Pkinase	13	300	CMGC	CDK	CDK4
CDK7	P50613	1022	1778	ENSG00000134058	No	Pkinase	12	295	CMGC	CDK	CDK7
CDK8	P49336	1024	1779	ENSG00000132964	No	Pkinase	22	335	CMGC	CDK	CDK8
CDK9	P50750	1025	1780	ENSG00000136807	No	Pkinase	19	315	CMGC	CDK	CDK9
CDKL1	Q00532	8814	1781	ENSG00000100490	Yes	Pkinase	5	288	CMGC	CDKL
CDKL2	Q92772	8999	1782	ENSG00000138769	Yes	Pkinase	4	287	CMGC	CDKL
CDKL3	Q8IVW4	51265	15483	ENSG00000006837	Yes	Pkinase	4	286	CMGC	CDKL
CDKL4	Q5MAI5	344387	19287	ENSG00000205111	Yes	Pkinase	4	286	CMGC	CDKL
CDKL5	O76039	6792	11411	ENSG00000008086	No	Pkinase	13	297	CMGC	CDKL
CHEK1	O14757	1111	1925	ENSG00000149554	No	Pkinase	9	265	CAMK	CAMKL	CHK1
CHEK2	O96017	11200	16627	ENSG00000183765	No	Pkinase	220	486	CAMK	RAD53
CHKA	P35790	1119	1937	ENSG00000110721	No	Choline_kinase	111	452	Euk-like	CEK
CHKB	Q9Y259	1120	1938	ENSG00000100288	No	Choline_kinase	69	385	Euk-like	CEK
CHUK	O15111	1147	1974	ENSG00000213341	No	Pkinase	15	289	Other	IKK
CIT	O14578	11113	1985	ENSG00000122966	No	Pkinase	97	360	AGC	DMPK	CRIK
CLK1	P49759	1195	2068	ENSG00000013441	No	Pkinase	161	477	CMGC	CLK
CLK2	P49760	1196	2069	ENSG00000176444	No	Pkinase	163	479	CMGC	CLK
CLK3	P49761	1198	2071	ENSG00000179335	Yes	Pkinase	304	620	CMGC	CLK
CLK4	Q9HAZ1	57396	13659	ENSG00000113240	Yes	Pkinase	159	475	CMGC	CLK
COQ8A	Q8NI60	56997	16812	ENSG00000163050	Yes	ABC1	295	545	Euk-like	ABC1	ABC1-A
COQ8B	Q96D53	79934	19041	ENSG00000123815	Yes	ABC1	175	424	Euk-like	ABC1	ABC1-A
CSF1R	P07333	1436	2433	ENSG00000182578	No	Pkinase_Tyr	582	910	TK	PDGFR
CSK	P41240	1445	2444	ENSG00000103653	No	Pkinase_Tyr	195	442	TK	CSK
CSNK1A1	P48729	1452	2451	ENSG00000113712	No	Pkinase	17	283	CK1	CK1	CK1-A
CSNK1A1L	Q8N752	122011	20289	ENSG00000180138	Yes	Pkinase	17	283	CK1	CK1	CK1-A
CSNK1D	P48730	1453	2452	ENSG00000141551	No	Pkinase	9	274	CK1	CK1	CK1-D
CSNK1E	P49674	1454	2453	ENSG00000213923	No	Pkinase	9	274	CK1	CK1	CK1-D
CSNK1G1	Q9HCP0	53944	2454	ENSG00000169118	Yes	Pkinase	44	313	CK1	CK1	CK1-G
CSNK1G2	P78368	1455	2455	ENSG00000133275	Yes	Pkinase	46	314	CK1	CK1	CK1-G
CSNK1G3	Q9Y6M4	1456	2456	ENSG00000151292	Yes	Pkinase	43	310	CK1	CK1	CK1-G
CSNK2A1	P68400	1457	2457	ENSG00000101266	No	Pkinase	39	324	CMGC	CK2
CSNK2A2	P19784	1459	2459	ENSG00000070770	No	Pkinase	40	325	CMGC	CK2
CSNK2A3	Q8NEV1	283106	2458	ENSG00000254598	Yes	Pkinase	39	324	CMGC	CK2
DAPK1	P53355	1612	2674	ENSG00000196730	No	Pkinase	13	275	CAMK	DAPK	DAPK
DAPK2	Q9UIK4	23604	2675	ENSG00000035664	No	Pkinase	23	285	CAMK	DAPK	DAPK
DAPK3	O43293	1613	2676	ENSG00000167657	No	Pkinase	13	275	CAMK	DAPK	DAPK
DCLK1	O15075	9201	2700	ENSG00000133083	No	Pkinase	390	647	CAMK	DCAMKL
DCLK2	Q8N568	166614	19002	ENSG00000170390	No	Pkinase	394	651	CAMK	DCAMKL
DCLK3	Q9C098	85443	19005	ENSG00000163673	Yes	Pkinase	356	613	CAMK	DCAMKL
DDR1	Q08345	780	2730	ENSG00000204580	No	Pkinase_Tyr	610	907	TK	DDR
DDR2	Q16832	4921	2731	ENSG00000162733	No	Pkinase_Tyr	563	849	TK	DDR
DMPK	Q09013	1760	2933	ENSG00000104936	No	Pkinase	71	339	AGC	DMPK	GEK
DSTYK	Q6XUX3	25778	29043	ENSG00000133059	Yes	Pkinase_Tyr	652	907	Other	Dusty
DYRK1A	Q13627	1859	3091	ENSG00000157540	No	Pkinase	159	479	CMGC	DYRK	Dyrk1
DYRK1B	Q9Y463	9149	3092	ENSG00000105204	Yes	Pkinase	111	431	CMGC	DYRK	Dyrk1
DYRK2	Q92630	8445	3093	ENSG00000127334	Yes	Pkinase	222	535	CMGC	DYRK	Dyrk2
DYRK3	O43781	8444	3094	ENSG00000143479	Yes	Pkinase	209	522	CMGC	DYRK	Dyrk2
DYRK4	Q9NR20	8798	3095	ENSG00000010219	Yes	Pkinase	104	400	CMGC	DYRK	Dyrk2
EEF2K	O00418	29904	24615	ENSG00000103319	Yes	Alpha_kinase	103	318	Atypical	Alpha	EEF2K
EGFR	P00533	1956	3236	ENSG00000146648	No	Pkinase_Tyr	713	970	TK	EGFR
EIF2AK1	Q9BQI3	27102	24921	ENSG00000086232	No	Pkinase	167	583	Other	PEK	HRI
EIF2AK2	P19525	5610	9437	ENSG00000055332	No	Pkinase	267	536	Other	PEK	PKR
EIF2AK3	Q9NZJ5	9451	3255	ENSG00000172071	No	Pkinase	593	1077	Other	PEK	PEK
EIF2AK4	Q9P2K8	440275	19687	ENSG00000128829	No	Pkinase	280	539	Other	PEK	GCN2
EIF2AK4	Q9P2K8	440275	19687	ENSG00000128829	No	Pkinase	590	1001	STE	STE-Unique
EPHA1	P21709	2041	3385	ENSG00000146904	No	Pkinase_Tyr	624	882	TK	EPH
EPHA10	Q5JZY3	284656	19987	ENSG00000183317	No	Pkinase_Tyr	645	902	TK	EPH
EPHA2	P29317	1969	3386	ENSG00000142627	No	Pkinase_Tyr	613	873	TK	EPH
EPHA3	P29320	2042	3387	ENSG00000044524	No	Pkinase_Tyr	621	880	TK	EPH
EPHA4	P54764	2043	3388	ENSG00000116106	No	Pkinase_Tyr	621	880	TK	EPH
EPHA5	P54756	2044	3389	ENSG00000145242	No	Pkinase_Tyr	675	934	TK	EPH
EPHA6	Q9UF33	285220	19296	ENSG00000080224	No	Pkinase_Tyr	631	932	TK	EPH
EPHA7	Q15375	2045	3390	ENSG00000135333	No	Pkinase_Tyr	633	892	TK	EPH
EPHA8	P29322	2046	3391	ENSG00000070886	No	Pkinase_Tyr	635	893	TK	EPH
EPHB1	P54762	2047	3392	ENSG00000154928	No	Pkinase_Tyr	619	880	TK	EPH
EPHB2	P29323	2048	3393	ENSG00000133216	No	Pkinase_Tyr	621	882	TK	EPH
EPHB3	P54753	2049	3394	ENSG00000182580	No	Pkinase_Tyr	633	894	TK	EPH
EPHB4	P54760	2050	3395	ENSG00000196411	No	Pkinase_Tyr	615	876	TK	EPH
EPHB6	O15197	2051	3396	ENSG00000106123	No	Pkinase_Tyr	670	917	TK	EPH
ERBB2	P04626	2064	3430	ENSG00000141736	No	Pkinase_Tyr	720	978	TK	EGFR
ERBB3	P21860	2065	3431	ENSG00000065361	No	Pkinase_Tyr	709	967	TK	EGFR
ERBB4	Q15303	2066	3432	ENSG00000178568	No	Pkinase_Tyr	718	976	TK	EGFR
ERN1	O75460	2081	3449	ENSG00000178607	No	Pkinase	571	832	Other	IRE
ERN2	Q76MJ5	10595	16942	ENSG00000134398	Yes	Pkinase	520	781	Other	IRE
ETNK1	Q9HBU6	55500	24649	ENSG00000139163	No	Choline_kinase	138	440	Euk-like
ETNK2	Q9NVF9	55224	25575	ENSG00000143845	No	Choline_kinase	83	375	Euk-like
FAM20A	Q96MK3	54757	23015	ENSG00000108950	No	Fam20C	306	522	Atypical	FJ
FAM20B	O75063	9917	23017	ENSG00000116199	No	Fam20C	188	394	Atypical	FJ
FAM20C	Q8IXL6	56975	22140	ENSG00000177706	No	Fam20C	354	565	Atypical	FJ
FER	P16591	2241	3655	ENSG00000151422	No	Pkinase_Tyr	563	814	TK	FER
FES	P07332	2242	3657	ENSG00000182511	No	Pkinase_Tyr	563	815	TK	FER
FGFR1	P11362	2260	3688	ENSG00000077782	No	Pkinase_Tyr	478	756	TK	FGFR
FGFR2	P21802	2263	3689	ENSG00000066468	No	Pkinase_Tyr	481	759	TK	FGFR
FGFR3	P22607	2261	3690	ENSG00000068078	No	Pkinase_Tyr	472	750	TK	FGFR
FGFR4	P22455	2264	3691	ENSG00000160867	No	Pkinase_Tyr	467	745	TK	FGFR
FGR	P09769	2268	3697	ENSG00000000938	No	Pkinase_Tyr	263	514	TK	SRC	SrcA
FLT1	P17948	2321	3763	ENSG00000102755	No	Pkinase_Tyr	827	1156	TK	VEGFR
FLT3	P36888	2322	3765	ENSG00000122025	No	Pkinase_Tyr	610	945	TK	PDGFR
FLT4	P35916	2324	3767	ENSG00000037280	No	Pkinase_Tyr	845	1171	TK	VEGFR
FN3K	Q9H479	64122	24822	ENSG00000167363	No	Fructosamin_kin	21	309	Euk-like
FN3KRP	Q9HA64	79672	25700	ENSG00000141560	No	Fructosamin_kin	21	309	Euk-like
FRK	P42685	2444	3955	ENSG00000111816	No	Pkinase_Tyr	234	489	TK	SRC	Frk
FYN	P06241	2534	4037	ENSG00000010810	No	Pkinase_Tyr	271	522	TK	SRC	SrcA
GAK	O14976	2580	4113	ENSG00000178950	No	Pkinase	40	315	Other	NAK	GAK
GRK1	Q15835	6011	10013	ENSG00000185974	No	Pkinase	190	455	AGC	GRK	GRK
GRK2	P25098	156	289	ENSG00000173020	No	Pkinase	191	453	AGC	GRK	BARK
GRK3	P35626	157	290	ENSG00000100077	No	Pkinase	191	453	AGC	GRK	BARK
GRK4	P32298	2868	4543	ENSG00000125388	No	Pkinase	187	449	AGC	GRK	GRK
GRK5	P34947	2869	4544	ENSG00000198873	No	Pkinase	186	448	AGC	GRK	GRK
GRK6	P43250	2870	4545	ENSG00000198055	No	Pkinase	186	448	AGC	GRK	GRK
GRK7	Q8WTQ7	131890	17031	ENSG00000114124	No	Pkinase	191	454	AGC	GRK	GRK
GSK3A	P49840	2931	4616	ENSG00000105723	No	Pkinase	119	403	CMGC	GSK
GSK3B	P49841	2932	4617	ENSG00000082701	No	Pkinase	56	340	CMGC	GSK
GUCY2C	P25092	2984	4688	ENSG00000070019	No	Pkinase_Tyr	488	747	RGC	RGC
GUCY2D	Q02846	3000	4689	ENSG00000132518	No	Pkinase_Tyr	525	807	RGC	RGC
GUCY2F	P51841	2986	4691	ENSG00000101890	No	Pkinase_Tyr	536	811	RGC	RGC
HASPIN	Q8TF76	83903	19682	ENSG00000177602	No	Haspin_kinase	484	722	Other	HASPIN
HCK	P08631	3055	4840	ENSG00000101336	No	Pkinase_Tyr	262	513	TK	SRC	SrcB
HIPK1	Q86Z02	204851	19006	ENSG00000163349	Yes	Pkinase	190	518	CMGC	DYRK	HIPK
HIPK2	Q9H2X6	28996	14402	ENSG00000064393	No	Pkinase	199	527	CMGC	DYRK	HIPK
HIPK3	Q9H422	10114	4915	ENSG00000110422	Yes	Pkinase	197	525	CMGC	DYRK	HIPK
HIPK4	Q8NE63	147746	19007	ENSG00000160396	Yes	Pkinase	11	347	CMGC	DYRK	HIPK
HUNK	P57058	30811	13326	ENSG00000142149	No	Pkinase	61	320	CAMK	CAMKL	HUNK
HYKK	A2RU49	123688	34403	ENSG00000188266	No	APH	14	351	Euk-like
ICK	Q9UPZ9	22858	21219	ENSG00000112144	Yes	Pkinase	4	284	CMGC	RCK	MAK
IGF1R	P08069	3480	5465	ENSG00000140443	No	Pkinase_Tyr	999	1268	TK	INSR
IKBKB	O14920	3551	5960	ENSG00000104365	No	Pkinase	15	289	Other	IKK
IKBKE	Q14164	9641	14552	ENSG00000263528	No	Pkinase	9	304	Other	IKK
ILK	Q13418	3611	6040	ENSG00000166333	No	Pkinase_Tyr	193	448	TKL	MLK	ILK
INSR	P06213	3643	6091	ENSG00000171105	No	Pkinase_Tyr	1023	1292	TK	INSR
INSRR	P14616	3645	6093	ENSG00000027644	No	Pkinase_Tyr	979	1248	TK	INSR
IP6K1	Q92551	9807	18360	ENSG00000176095	No	IPK	207	434	Atypical
IP6K2	Q9UHH9	51447	17313	ENSG00000068745	No	IPK	203	418	Atypical
IP6K3	Q96PC2	117283	17269	ENSG00000161896	No	IPK	198	404	Atypical
IPMK	Q8NFU5	253430	20739	ENSG00000151151	No	IPK	127	411	Atypical	IPK
IPPK	Q9H8X2	64768	14645	ENSG00000127080	No	Ins_P5_2-kin	13	455	Atypical
IRAK1	P51617	3654	6112	ENSG00000184216	No	Pkinase	212	520	TKL	IRAK
IRAK2	O43187	3656	6113	ENSG00000134070	No	Pkinase	210	493	TKL	IRAK
IRAK3	Q9Y616	11213	17020	ENSG00000090376	No	Pkinase	165	444	TKL	IRAK
IRAK4	Q9NWZ3	51135	17967	ENSG00000198001	No	Pkinase_Tyr	189	456	TKL	IRAK
ITK	Q08881	3702	6171	ENSG00000113263	No	Pkinase_Tyr	363	614	TK	TEC
ITPKA	P23677	3706	6178	ENSG00000137825	No	IPK	245	455	Atypical	IPK
ITPKB	P27987	3707	6179	ENSG00000143772	No	IPK	726	937	Atypical	IPK
ITPKC	Q96DU7	80271	14897	ENSG00000086544	No	IPK	467	678	Atypical
JAK1	P23458	3716	6190	ENSG00000162434	No	Pkinase_Tyr	583	846	TK	JAK
JAK1	P23458	3716	6190	ENSG00000162434	No	Pkinase_Tyr	875	1151	TK	JAKb
JAK2	O60674	3717	6192	ENSG00000096968	No	Pkinase_Tyr	545	807	TK	JAK
JAK2	O60674	3717	6192	ENSG00000096968	No	Pkinase_Tyr	849	1124	TK	JAKb
JAK3	P52333	3718	6193	ENSG00000105639	No	Pkinase_Tyr	521	779	TK	JAK
JAK3	P52333	3718	6193	ENSG00000105639	No	Pkinase_Tyr	822	1096	TK	JAKb
KALRN	O60229	8997	4814	ENSG00000160145	No	Pkinase	2683	2937	CAMK	TRIO
KDR	P35968	3791	6307	ENSG00000128052	No	Pkinase_Tyr	834	1162	TK	VEGFR
KIT	P10721	3815	6342	ENSG00000157404	No	Pkinase_Tyr	589	925	TK	PDGFR
KSR1	Q8IVT5	8844	6465	ENSG00000141068	No	Pkinase_Tyr	614	879	TKL	RAF	KSR
KSR2	Q6VAB6	283455	18610	ENSG00000171435	No	Pkinase_Tyr	666	930	TKL	RAF
LATS1	O95835	9113	6514	ENSG00000131023	No	Pkinase	705	1010	AGC	NDR	LATS
LATS2	Q9NRM7	26524	6515	ENSG00000150457	No	Pkinase	668	973	AGC	NDR	LATS
LCK	P06239	3932	6524	ENSG00000182866	No	Pkinase_Tyr	245	496	TK	SRC	SrcB
LIMK1	P53667	3984	6613	ENSG00000106683	No	Pkinase_Tyr	339	605	TKL	LISK	LIMK
LIMK2	P53671	3985	6614	ENSG00000182541	No	Pkinase_Tyr	331	602	TKL	LISK	LIMK
LMTK2	Q8IWU2	22853	17880	ENSG00000164715	Yes	Pkinase_Tyr	137	409	TK	LMR
LMTK3	Q96Q04	114783	19295	ENSG00000142235	Yes	Pkinase_Tyr	133	410	TK	LMR
LRRK1	Q38SD2	79705	18608	ENSG00000154237	Yes	Pkinase	1242	1522	TKL	LRRK
LRRK2	Q5S007	120892	18618	ENSG00000188906	No	Pkinase	1882	2134	TKL	LRRK
LTK	P29376	4058	6721	ENSG00000062524	Yes	Pkinase_Tyr	510	779	TK	ALK
LYN	P07948	4067	6735	ENSG00000254087	No	Pkinase_Tyr	247	499	TK	SRC	SrcB
MAK	P20794	4117	6816	ENSG00000111837	No	Pkinase	4	284	CMGC	RCK	MAK
MAP2K1	Q02750	5604	6840	ENSG00000169032	No	Pkinase	68	361	STE	STE7	MEK1
MAP2K2	P36507	5605	6842	ENSG00000126934	No	Pkinase	72	369	STE	STE7	MEK1
MAP2K3	P46734	5606	6843	ENSG00000034152	No	Pkinase	64	325	STE	STE7	MEK3
MAP2K4	P45985	6416	6844	ENSG00000065559	No	Pkinase	102	367	STE	STE7	MEK4
MAP2K5	Q13163	5607	6845	ENSG00000137764	No	Pkinase	166	419	STE	STE7	MEK5
MAP2K6	P52564	5608	6846	ENSG00000108984	No	Pkinase	53	314	STE	STE7	MEK3
MAP2K7	O14733	5609	6847	ENSG00000076984	No	Pkinase	120	380	STE	STE7	MEK7
MAP3K1	Q13233	4214	6848	ENSG00000095015	No	Pkinase	1243	1508	STE	STE11	MEKK1
MAP3K10	Q02779	4294	6849	ENSG00000130758	Yes	Pkinase_Tyr	98	358	TKL	MLK	MLK
MAP3K11	Q16584	4296	6850	ENSG00000173327	No	Pkinase_Tyr	117	378	TKL	MLK	MLK
MAP3K12	Q12852	7786	6851	ENSG00000139625	No	Pkinase_Tyr	125	366	TKL	MLK	LZK
MAP3K13	O43283	9175	6852	ENSG00000073803	No	Pkinase_Tyr	168	409	TKL	MLK	LZK
MAP3K14	Q99558	9020	6853	ENSG00000006062	Yes	Pkinase	406	647	STE	STE-Unique
MAP3K15	Q6ZN16	389840	31689	ENSG00000180815	Yes	Pkinase	652	908	STE	STE11	ASK
MAP3K19	Q56UN5	80122	26249	ENSG00000176601	No	Pkinase	1061	1324	STE	STE11	MEKK15
MAP3K2	Q9Y2U5	10746	6854	ENSG00000169967	No	Pkinase	356	616	STE	STE11	MEKK2
MAP3K20	Q9NYL2	51776	17797	ENSG00000091436	No	Pkinase_Tyr	16	262	TKL	MLK	ZAK
MAP3K21	Q5TCX8	84451	29798	ENSG00000143674	Yes	Pkinase_Tyr	124	400	TKL	MLK	MLK
MAP3K3	Q99759	4215	6855	ENSG00000198909	No	Pkinase	362	622	STE	STE11	MEKK2
MAP3K4	Q9Y6R4	4216	6856	ENSG00000085511	No	Pkinase	1343	1601	STE	STE11	MEKK4
MAP3K5	Q99683	4217	6857	ENSG00000197442	No	Pkinase	680	938	STE	STE11	ASK
MAP3K6	O95382	9064	6858	ENSG00000142733	No	Pkinase	649	906	STE	STE11	ASK
MAP3K7	O43318	6885	6859	ENSG00000135341	No	Pkinase_Tyr	36	282	TKL	MLK	TAK1
MAP3K8	P41279	1326	6860	ENSG00000107968	No	Pkinase	144	385	STE	STE-Unique
MAP3K9	P80192	4293	6861	ENSG00000006432	No	Pkinase	144	405	TKL	MLK	MLK
MAP4K1	Q92918	11184	6863	ENSG00000104814	No	Pkinase	17	274	STE	STE20	KHS
MAP4K2	Q12851	5871	6864	ENSG00000168067	No	Pkinase	16	272	STE	STE20	KHS
MAP4K3	Q8IVH8	8491	6865	ENSG00000011566	No	Pkinase	16	273	STE	STE20	KHS
MAP4K4	O95819	9448	6866	ENSG00000071054	No	Pkinase	25	289	STE	STE20	MSN
MAP4K5	Q9Y4K4	11183	6867	ENSG00000012983	No	Pkinase	20	277	STE	STE20	KHS
MAPK1	P28482	5594	6871	ENSG00000100030	No	Pkinase	25	313	CMGC	MAPK	ERK1
MAPK10	P53779	5602	6872	ENSG00000109339	No	Pkinase	64	359	CMGC	MAPK	JNK
MAPK11	Q15759	5600	6873	ENSG00000185386	No	Pkinase	25	308	CMGC	MAPK	P38
MAPK12	P53778	6300	6874	ENSG00000188130	No	Pkinase	27	311	CMGC	MAPK	P38
MAPK13	O15264	5603	6875	ENSG00000156711	No	Pkinase	25	308	CMGC	MAPK	P38
MAPK14	Q16539	1432	6876	ENSG00000112062	No	Pkinase	24	308	CMGC	MAPK	P38
MAPK15	Q8TD08	225689	24667	ENSG00000181085	Yes	Pkinase	13	304	CMGC	MAPK	Erk7
MAPK3	P27361	5595	6877	ENSG00000102882	No	Pkinase	42	330	CMGC	MAPK	ERK1
MAPK4	P31152	5596	6878	ENSG00000141639	Yes	Pkinase	20	312	CMGC	MAPK	ERK3
MAPK6	Q16659	5597	6879	ENSG00000069956	No	Pkinase	20	316	CMGC	MAPK	ERK3
MAPK7	Q13164	5598	6880	ENSG00000166484	No	Pkinase	55	347	CMGC	MAPK	ERK5
MAPK8	P45983	5599	6881	ENSG00000107643	No	Pkinase	26	321	CMGC	MAPK	JNK
MAPK9	P45984	5601	6886	ENSG00000050748	No	Pkinase	26	321	CMGC	MAPK	JNK
MAPKAPK2	P49137	9261	6887	ENSG00000162889	No	Pkinase	64	325	CAMK	MAPKAPK	MK2
MAPKAPK3	Q16644	7867	6888	ENSG00000114738	No	Pkinase	45	304	CAMK	MAPKAPK	MK2
MAPKAPK5	Q8IW41	8550	6889	ENSG00000089022	No	Pkinase	22	304	CAMK	MAPKAPK	MK5
MARK1	Q9P0L2	4139	6896	ENSG00000116141	Yes	Pkinase	60	311	CAMK	CAMKL	MARK
MARK2	Q7KZI7	2011	3332	ENSG00000072518	No	Pkinase	53	304	CAMK	CAMKL	MARK
MARK3	P27448	4140	6897	ENSG00000075413	Yes	Pkinase	56	307	CAMK	CAMKL	MARK
MARK4	Q96L34	57787	13538	ENSG00000007047	Yes	Pkinase	59	310	CAMK	CAMKL	MARK
MAST1	Q9Y2H9	22983	19034	ENSG00000105613	No	Pkinase	374	647	AGC	MAST
MAST2	Q6P0Q8	23139	19035	ENSG00000086015	Yes	Pkinase	512	785	AGC	MAST
MAST3	O60307	23031	19036	ENSG00000099308	Yes	Pkinase	367	640	AGC	MAST
MAST4	O15021	375449	19037	ENSG00000069020	Yes	Pkinase	570	843	AGC	MAST
MASTL	Q96GX5	84930	19042	ENSG00000120539	No	Pkinase	35	835	AGC	MAST	MASTL
MATK	P42679	4145	6906	ENSG00000007264	No	Pkinase_Tyr	235	480	TK	CSK
MELK	Q14680	9833	16870	ENSG00000165304	No	Pkinase	11	263	CAMK	CAMKL	MELK
MERTK	Q12866	10461	7027	ENSG00000153208	No	Pkinase_Tyr	587	856	TK	AXL
MET	P08581	4233	7029	ENSG00000105976	No	Pkinase_Tyr	1078	1339	TK	MET
MINK1	Q8N4C8	50488	17565	ENSG00000141503	No	Pkinase	25	289	STE	STE20	MSN
MKNK1	Q9BUB5	8569	7110	ENSG00000079277	No	Pkinase	49	374	CAMK	MAPKAPK	MNK
MKNK2	Q9HBH9	2872	7111	ENSG00000099875	Yes	Pkinase	84	368	CAMK	MAPKAPK	MNK
MLKL	Q8NB16	197259	26617	ENSG00000168404	No	Pkinase_Tyr	208	466	TKL	TKL-Unique
MOK	Q9UQ07	5891	9833	ENSG00000080823	No	Pkinase	4	285	CMGC	RCK	MOK
MOS	P00540	4342	7199	ENSG00000172680	No	Pkinase	60	338	Other	MOS
MST1R	Q04912	4486	7381	ENSG00000164078	No	Pkinase_Tyr	1083	1343	TK	MET
MTOR	P42345	2475	3942	ENSG00000198793	No	PI3_PI4_kinase	2181	2431	Atypical	PIKK	FRAP
MUSK	O15146	4593	7525	ENSG00000030304	No	Pkinase_Tyr	575	858	TK	MUSK
MYLK	Q15746	4638	7590	ENSG00000065534	No	Pkinase	1464	1719	CAMK	MLCK
MYLK2	Q9H1R3	85366	16243	ENSG00000101306	No	Pkinase	288	540	CAMK	MLCK
MYLK3	Q32MK0	91807	29826	ENSG00000140795	No	Pkinase	513	770	CAMK	MLCK
MYLK4	Q86YV6	340156	27972	ENSG00000145949	No	Pkinase	110	361	CAMK	MLCK
MYO3A	Q8NEV4	53904	7601	ENSG00000095777	No	Pkinase	21	287	STE	STE20	NinaC
MYO3B	Q8WXR4	140469	15576	ENSG00000071909	No	Pkinase	27	293	STE	STE20	NinaC
NEK1	Q96PY6	4750	7744	ENSG00000137601	Yes	Pkinase	4	258	Other	NEK	NEK1
NEK10	Q6ZWH5	152110	18592	ENSG00000163491	Yes	Pkinase	519	785	Other	NEK	NEK10
NEK11	Q8NG66	79858	18593	ENSG00000114670	Yes	Pkinase	29	287	Other	NEK	NEK11
NEK2	P51955	4751	7745	ENSG00000117650	No	Pkinase	8	271	Other	NEK	NEK2
NEK3	P51956	4752	7746	ENSG00000136098	Yes	Pkinase	4	257	Other	NEK	NEK1
NEK4	P51957	6787	11399	ENSG00000114904	Yes	Pkinase	6	261	Other	NEK	NEK4
NEK5	Q6P3R8	341676	7748	ENSG00000197168	Yes	Pkinase	4	259	Other	NEK	NEK1
NEK6	Q9HC98	10783	7749	ENSG00000119408	Yes	Pkinase	45	305	Other	NEK	NEK6
NEK7	Q8TDX7	140609	13386	ENSG00000151414	Yes	Pkinase	34	293	Other	NEK	NEK6
NEK8	Q86SG6	284086	13387	ENSG00000160602	No	Pkinase	4	258	Other	NEK	NEK8
NEK9	Q8TD19	91754	18591	ENSG00000119638	Yes	Pkinase	52	308	Other	NEK	NEK9
NIM1K	Q8IY84	167359	28646	ENSG00000177453	Yes	Pkinase	74	325	CAMK	CAMKL	NIM1
NLK	Q9UBE8	51701	29858	ENSG00000087095	No	Pkinase	138	427	CMGC	MAPK	NMO
NPR1	P16066	4881	7943	ENSG00000169418	No	Pkinase_Tyr	529	803	RGC	RGC
NPR2	P20594	4882	7944	ENSG00000159899	No	Pkinase_Tyr	513	788	RGC	RGC
NRBP1	Q9UHY1	29959	7993	ENSG00000115216	No	Pkinase_Tyr	65	327	Other	NRBP
NRBP2	Q9NSY0	340371	19339	ENSG00000185189	Yes	Pkinase	38	306	Other	NRBP
NRK	Q7Z2Y5	203447	25391	ENSG00000123572	Yes	Pkinase	25	313	STE	STE20	MSN
NTRK1	P04629	4914	8031	ENSG00000198400	No	Pkinase_Tyr	510	783	TK	TRK
NTRK2	Q16620	4915	8032	ENSG00000148053	No	Pkinase_Tyr	538	809	TK	TRK
NTRK3	Q16288	4916	8033	ENSG00000140538	No	Pkinase_Tyr	538	826	TK	TRK
NUAK1	O60285	9891	14311	ENSG00000074590	No	Pkinase	55	306	CAMK	CAMKL	NuaK
NUAK2	Q9H093	81788	29558	ENSG00000163545	Yes	Pkinase	53	303	CAMK	CAMKL	NuaK
OBSCN	Q5VST9	84033	15719	ENSG00000154358	No	Pkinase	6468	6721	CAMK	TRIO
OBSCN	Q5VST9	84033	15719	ENSG00000154358	No	Pkinase	7672	7924	CAMK	TRIO
OXSR1	O95747	9943	8508	ENSG00000172939	No	Pkinase	17	291	STE	STE20	FRAY
PAK1	Q13153	5058	8590	ENSG00000149269	No	Pkinase	270	521	STE	STE20	PAKA
PAK2	Q13177	5062	8591	ENSG00000180370	No	Pkinase	249	500	STE	STE20	PAKA
PAK3	O75914	5063	8592	ENSG00000077264	Yes	Pkinase	283	534	STE	STE20	PAKA
PAK4	O96013	10298	16059	ENSG00000130669	No	Pkinase	321	572	STE	STE20	PAKB
PAK5	Q9P286	57144	15916	ENSG00000101349	Yes	Pkinase	449	700	STE	STE20	PAKB
PAK6	Q9NQU5	56924	16061	ENSG00000137843	Yes	Pkinase	407	658	STE	STE20	PAKB
PAN3	Q58A45	255967	29991	ENSG00000152520	Yes	Pan3_PK	479	749	Other	PAN3
PASK	Q96RG2	23178	17270	ENSG00000115687	No	Pkinase	999	1251	CAMK	CAMKL	PASK
PBK	Q96KB5	55872	18282	ENSG00000168078	No	Pkinase	32	319	Other	TOPK
PDGFRA	P16234	5156	8803	ENSG00000134853	No	Pkinase_Tyr	593	952	TK	PDGFR
PDGFRB	P09619	5159	8804	ENSG00000113721	No	Pkinase_Tyr	600	959	TK	PDGFR
PDIK1L	Q8N165	149420	18981	ENSG00000175087	Yes	Pkinase	8	331	Other	NKF4
PDPK1	O15530	5170	8816	ENSG00000140992	No	Pkinase	82	342	AGC	PDK1
PDPK2P	Q6A1A2	653650	49897	ENSG00000205918	No	Pkinase	55	315	AGC	PDK1
PEAK1	Q9H792	79834	29431	ENSG00000173517	No	Pkinase	1329	1665	Other	NKF3
PEAK3	Q6ZS72	374872	24793	ENSG00000188305	No	Pkinase	173	397	Other	NKF3
PHKG1	Q16816	5260	8930	ENSG00000164776	Yes	Pkinase	20	288	CAMK	PHK
PHKG2	P15735	5261	8931	ENSG00000156873	Yes	Pkinase	24	291	CAMK	PHK
PI4K2A	Q9BTU6	55361	30031	ENSG00000155252	No	PI3_PI4_kinase	133	429	Atypical	PI3/PI4	PI4K
PI4K2B	Q8TCG2	55300	18215	ENSG00000038210	No	PI3_PI4_kinase	129	427	Atypical
PI4KA	P42356	5297	8983	ENSG00000241973	Yes	PI3_PI4_kinase	1783	2101	Atypical	PI3/PI4	PI4K
PI4KB	Q9UBF8	5298	8984	ENSG00000143393	No	PI3_PI4_kinase	529	816	Atypical	PI3/PI4
PIK3C2A	O00443	5286	8971	ENSG00000011405	No	PI3_PI4_kinase	1043	1395	Atypical	PI3K
PIK3C2B	O00750	5287	8972	ENSG00000133056	Yes	PI3_PI4_kinase	987	1340	Atypical	PI3/PI4
PIK3C2G	O75747	5288	8973	ENSG00000139144	Yes	PI3_PI4_kinase	825	1178	Atypical	PI3/PI4
PIK3C3	Q8NEB9	5289	8974	ENSG00000078142	No	PI3_PI4_kinase	539	883	Atypical	PI3/PI4
PIK3CA	P42336	5290	8975	ENSG00000121879	No	PI3_PI4_kinase	695	1064	Atypical	PI3/PI4
PIK3CB	P42338	5291	8976	ENSG00000051382	No	PI3_PI4_kinase	706	1067	Atypical	PI3/PI4
PIK3CD	O00329	5293	8977	ENSG00000171608	No	PI3_PI4_kinase	676	1042	Atypical	PI3/PI4
PIK3CG	P48736	5294	8978	ENSG00000105851	No	PI3_PI4_kinase	729	1095	Atypical	PI3/PI4
PIK3R4	Q99570	30849	8982	ENSG00000196455	No	Pkinase	26	313	Other	VPS15
PIKFYVE	Q9Y2I7	200576	23785	ENSG00000115020	No	PIP5K	1818	2084	Atypical
PIM1	P11309	5292	8986	ENSG00000137193	No	Pkinase	38	290	CAMK	PIM
PIM2	Q9P1W9	11040	8987	ENSG00000102096	No	Pkinase	32	286	CAMK	PIM
PIM3	Q86V86	415116	19310	ENSG00000198355	No	Pkinase	40	293	CAMK	PIM
PINK1	Q9BXM7	65018	14581	ENSG00000158828	No	Pkinase	156	509	Other	NKF2
PIP4K2A	P48426	5305	8997	ENSG00000150867	No	PIP5K	27	403	Atypical
PIP4K2B	P78356	8396	8998	ENSG00000276293	No	PIP5K	30	413	Atypical
PIP4K2C	Q8TBX8	79837	23786	ENSG00000166908	Yes	PIP5K	46	418	Atypical
PIP5K1A	Q99755	8394	8994	ENSG00000143398	Yes	PIP5K	80	455	Atypical
PIP5K1B	O14986	8395	8995	ENSG00000107242	Yes	PIP5K	27	400	Atypical
PIP5K1C	O60331	23396	8996	ENSG00000186111	Yes	PIP5K	76	449	Atypical	PI4P5K
PIP5KL1	Q5T9C9	138429	28711	ENSG00000167103	No	PIP5K	50	392	Atypical
PKDCC	Q504Y2	91461	25123	ENSG00000162878	No	PIP49_C	138	386	Other	SGK493
PKMYT1	Q99640	9088	29650	ENSG00000127564	Yes	Pkinase	110	359	Other	WEE	Myt1
PKN1	Q16512	5585	9405	ENSG00000123143	No	Pkinase	615	874	AGC	PKN
PKN2	Q16513	5586	9406	ENSG00000065243	No	Pkinase	657	916	AGC	PKN
PKN3	Q6P5Z2	29941	17999	ENSG00000160447	Yes	Pkinase	559	818	AGC	PKN
PLK1	P53350	5347	9077	ENSG00000166851	No	Pkinase	53	305	Other	PLK	PLK1
PLK2	Q9NYY3	10769	19699	ENSG00000145632	No	Pkinase	82	334	Other	PLK	PLK2
PLK3	Q9H4B4	1263	2154	ENSG00000173846	No	Pkinase	62	314	Other	PLK	PLK2
PLK4	O00444	10733	11397	ENSG00000142731	No	Pkinase	12	265	Other	PLK	SAK
PLK5	Q496M5	126520	27001	ENSG00000185988	No	PKc_like	1	65	Other	PLK	PLK2
PNCK	Q6P2M8	139728	13415	ENSG00000130822	Yes	Pkinase	15	270	CAMK	CAMK1
POMK	Q9H5K3	84197	26267	ENSG00000185900	Yes	Pkinase_Tyr	84	329	Other	Other-Unique
PRAG1	Q86YV5	157285	25438	ENSG00000275342	No	Pkinase	994	1327	Other	NKF3
PRKAA1	Q13131	5562	9376	ENSG00000132356	No	Pkinase	27	279	CAMK	CAMKL	AMPK
PRKAA2	P54646	5563	9377	ENSG00000162409	No	Pkinase	16	268	CAMK	CAMKL	AMPK
PRKACA	P17612	5566	9380	ENSG00000072062	No	Pkinase	44	298	AGC	PKA
PRKACB	P22694	5567	9381	ENSG00000142875	Yes	Pkinase	44	298	AGC	PKA
PRKACG	P22612	5568	9382	ENSG00000165059	Yes	Pkinase	44	298	AGC	PKA
PRKCA	P17252	5578	9393	ENSG00000154229	No	Pkinase	339	597	AGC	PKC	PKCa
PRKCB	P05771	5579	9395	ENSG00000166501	No	Pkinase	342	600	AGC	PKC	PKCa
PRKCD	Q05655	5580	9399	ENSG00000163932	No	Pkinase	349	603	AGC	PKC	PKCd
PRKCE	Q02156	5581	9401	ENSG00000171132	No	Pkinase	408	668	AGC	PKC	PKCh
PRKCG	P05129	5582	9402	ENSG00000126583	No	Pkinase	351	614	AGC	PKC	PKCa
PRKCH	P24723	5583	9403	ENSG00000027075	No	Pkinase	355	614	AGC	PKC	PKCh
PRKCI	P41743	5584	9404	ENSG00000163558	No	Pkinase	254	522	AGC	PKC	PKCi
PRKCQ	Q04759	5588	9410	ENSG00000065675	No	Pkinase	380	634	AGC	PKC	PKCd
PRKCZ	Q05513	5590	9412	ENSG00000067606	No	Pkinase	252	518	AGC	PKC	PKCi
PRKD1	Q15139	5587	9407	ENSG00000184304	No	Pkinase	583	839	CAMK	PKD
PRKD2	Q9BZL6	25865	17293	ENSG00000105287	No	Pkinase	551	807	CAMK	PKD
PRKD3	O94806	23683	9408	ENSG00000115825	No	Pkinase	576	832	CAMK	PKD
PRKDC	P78527	5591	9413	ENSG00000253729	No	PI3_PI4_kinase	3719	4015	Atypical	PIKK	DNAPK
PRKG1	Q13976	5592	9414	ENSG00000185532	No	Pkinase	361	619	AGC	PKG
PRKG2	Q13237	5593	9416	ENSG00000138669	No	Pkinase	453	710	AGC	PKG
PRKX	P51817	5613	9441	ENSG00000183943	No	Pkinase	49	303	AGC	PKA
PRKY	O43930	5616	9444	ENSG00000099725	No	Pkinase	54	272	AGC	PKA
PRPF4B	Q13523	8899	17346	ENSG00000112739	Yes	Pkinase	687	1003	CMGC	DYRK	PRP4
PSKH1	P11801	5681	9529	ENSG00000159792	Yes	Pkinase	98	355	CAMK	PSK
PSKH2	Q96QS6	85481	18997	ENSG00000147613	Yes	Pkinase	63	320	CAMK	PSK
PTK2	Q05397	5747	9611	ENSG00000169398	No	Pkinase_Tyr	422	677	TK	FAK
PTK2B	Q14289	2185	9612	ENSG00000120899	No	Pkinase_Tyr	425	681	TK	FAK
PTK6	Q13882	5753	9617	ENSG00000101213	No	Pkinase_Tyr	191	443	TK	SRC	SRM
PTK7	Q13308	5754	9618	ENSG00000112655	No	Pkinase_Tyr	796	1063	TK	CCK4
PXK	Q7Z7A4	54899	23326	ENSG00000168297	Yes	PKc	149	396	Other	SLOB
RAF1	P04049	5894	9829	ENSG00000132155	No	Pkinase_Tyr	349	608	TKL	RAF
RET	P07949	5979	9967	ENSG00000165731	No	Pkinase_Tyr	724	1007	TK	RET
RIOK1	Q9BRS2	83732	18656	ENSG00000124784	Yes	RIO1	182	371	Euk-like	RIO	RIO1
RIOK2	Q9BVS4	55781	18999	ENSG00000058729	Yes	RIO1	94	276	Euk-like	RIO	RIO2
RIOK3	O14730	8780	11451	ENSG00000101782	Yes	RIO1	253	453	Euk-like	RIO	RIO3
RIPK1	Q13546	8737	10019	ENSG00000137275	No	Pkinase_Tyr	17	285	TKL	RIPK
RIPK2	O43353	8767	10020	ENSG00000104312	No	Pkinase_Tyr	18	291	TKL	RIPK
RIPK3	Q9Y572	11035	10021	ENSG00000129465	No	Pkinase	21	285	TKL	RIPK
RIPK4	P57078	54101	496	ENSG00000183421	No	Pkinase	22	278	TKL	RIPK
RNASEL	Q05823	6041	10050	ENSG00000135828	No	Pkinase	366	586	Other	Other-Unique
ROCK1	Q13464	6093	10251	ENSG00000067900	No	Pkinase	76	338	AGC	DMPK	ROCK
ROCK2	O75116	9475	10252	ENSG00000134318	No	Pkinase	92	354	AGC	DMPK	ROCK
ROR1	Q01973	4919	10256	ENSG00000185483	No	Pkinase_Tyr	473	748	TK	ROR
ROR2	Q01974	4920	10257	ENSG00000169071	No	Pkinase_Tyr	473	748	TK	ROR
ROS1	P08922	6098	10261	ENSG00000047936	No	Pkinase_Tyr	1945	2216	TK	SEV
RPS6KA1	Q15418	6195	10430	ENSG00000117676	No	Pkinase	62	321	AGC	RSK	RSKp90
RPS6KA1	Q15418	6195	10430	ENSG00000117676	No	Pkinase	418	675	CAMK	RSKb	RSKb
RPS6KA2	Q15349	6196	10431	ENSG00000071242	No	Pkinase	59	318	AGC	RSK	RSKp90
RPS6KA2	Q15349	6196	10431	ENSG00000071242	No	Pkinase	415	672	CAMK	RSKb	RSKb
RPS6KA3	P51812	6197	10432	ENSG00000177189	No	Pkinase	68	327	AGC	RSK	RSKp90
RPS6KA3	P51812	6197	10432	ENSG00000177189	No	Pkinase	422	679	CAMK	RSKb	RSKb
RPS6KA4	O75676	8986	10433	ENSG00000162302	No	Pkinase	33	301	AGC	RSK	MSK
RPS6KA4	O75676	8986	10433	ENSG00000162302	No	Pkinase	411	674	CAMK	RSKb	MSKb
RPS6KA5	O75582	9252	10434	ENSG00000100784	No	Pkinase	49	318	AGC	RSK	MSK
RPS6KA5	O75582	9252	10434	ENSG00000100784	No	Pkinase	426	687	CAMK	RSKb	MSKb
RPS6KA6	Q9UK32	27330	10435	ENSG00000072133	No	Pkinase	73	330	AGC	RSK	RSKp90
RPS6KA6	Q9UK32	27330	10435	ENSG00000072133	No	Pkinase	426	683	CAMK	RSKb	RSKb
RPS6KB1	P23443	6198	10436	ENSG00000108443	No	Pkinase	91	352	AGC	RSK	RSKp70
RPS6KB2	Q9UBS0	6199	10437	ENSG00000175634	No	Pkinase	67	328	AGC	RSK	RSKp70
RPS6KC1	Q96S38	26750	10439	ENSG00000136643	Yes	Pkinase	337	1056	AGC	RSKL
RPS6KL1	Q9Y6S9	83694	20222	ENSG00000198208	Yes	Pkinase	150	539	AGC	RSKL
RSKR	Q96LW2	124923	26314	ENSG00000167524	Yes	Pkinase	107	359	AGC	RSKR
RYK	P34925	6259	10481	ENSG00000163785	No	Pkinase_Tyr	330	598	TK	RYK
SBK1	Q52WX2	388228	17699	ENSG00000188322	No	Pkinase	53	313	Other	NKF1
SBK2	P0C263	646643	34416	ENSG00000187550	Yes	Pkinase	62	325	Other	NKF1
SBK3	P0C264	100130827	44121	ENSG00000231274	Yes	Pkinase	43	304	Other	NKF1
SCYL1	Q96KG9	57410	14372	ENSG00000142186	No	Pkinase	14	261	Other	SCY1
SCYL2	Q6P3W7	55681	19286	ENSG00000136021	Yes	Pkinase	32	327	Other	SCY1
SCYL3	Q8IZE3	57147	19285	ENSG00000000457	Yes	PK_SCY1_like	11	245	Other	SCY1
SELENOO	Q9BVL4	83642	30395	ENSG00000073169	No	UPF0061	43	669	Euk-like
SGK1	O00141	6446	10810	ENSG00000118515	No	Pkinase	98	355	AGC	SGK
SGK2	Q9HBY8	10110	13900	ENSG00000101049	No	Pkinase	95	352	AGC	SGK
SGK3	Q96BR1	23678	10812	ENSG00000104205	No	Pkinase	162	419	AGC	SGK
SIK1	P57059	150094	11142	ENSG00000142178	No	Pkinase	27	278	CAMK	CAMKL	QIK
SIK1B	A0A0B4J2F2	102724428	52389	ENSG00000275993	No	Pkinase	27	278	CAMK	CAMKL	QIK
SIK2	Q9H0K1	23235	21680	ENSG00000170145	No	Pkinase	20	271	CAMK	CAMKL	QIK
SIK3	Q9Y2K2	23387	29165	ENSG00000160584	No	Pkinase	66	317	CAMK	CAMKL	QIK
SLK	Q9H2G2	9748	11088	ENSG00000065613	No	Pkinase	34	292	STE	STE20	SLK
SMG1	Q96Q15	23049	30045	ENSG00000157106	No	PI3_PI4_kinase	2121	2426	Atypical	PIKK	SMG1
SNRK	Q9NRH2	54861	30598	ENSG00000163788	No	Pkinase	16	269	CAMK	CAMKL	SNRK
SPEG	Q15772	10290	16901	ENSG00000072195	No	Pkinase	1601	1854	CAMK	TRIO
SPEG	Q15772	10290	16901	ENSG00000072195	No	Pkinase	2966	3218	CAMK	TRIO
SRC	P12931	6714	11283	ENSG00000197122	No	Pkinase_Tyr	270	521	TK	SRC	SrcA
SRMS	Q9H3Y6	6725	11298	ENSG00000125508	No	Pkinase_Tyr	230	482	TK	SRC	SRM
SRPK1	Q96SB4	6732	11305	ENSG00000096063	No	Pkinase	80	653	CMGC	SRPK
SRPK2	P78362	6733	11306	ENSG00000135250	No	Pkinase	81	686	CMGC	SRPK
SRPK3	Q9UPE1	26576	11402	ENSG00000184343	Yes	Pkinase	79	565	CMGC	SRPK
STK10	O94804	6793	11388	ENSG00000072786	No	Pkinase	36	294	STE	STE20	SLK
STK11	Q15831	6794	11389	ENSG00000118046	No	Pkinase	49	309	CAMK	CAMKL	LKB
STK16	O75716	8576	11394	ENSG00000115661	No	Pkinase	20	291	Other	NAK	MPSK
STK17A	Q9UEE5	9263	11395	ENSG00000164543	Yes	Pkinase	61	321	CAMK	DAPK	DRAK
STK17B	O94768	9262	11396	ENSG00000081320	Yes	Pkinase	33	293	CAMK	DAPK	DRAK
STK24	Q9Y6E0	8428	11403	ENSG00000102572	No	Pkinase	36	286	STE	STE20	YSK
STK25	O00506	10494	11404	ENSG00000115694	No	Pkinase	20	270	STE	STE20	YSK
STK26	Q9P289	51765	18174	ENSG00000134602	No	Pkinase	24	274	STE	STE20	YSK
STK3	Q13188	6788	11406	ENSG00000104375	Yes	Pkinase	27	278	STE	STE20	MST
STK31	Q9BXU1	56164	11407	ENSG00000196335	Yes	Pkinase	748	972	Other	Other-Unique
STK32A	Q8WU08	202374	28317	ENSG00000169302	Yes	Pkinase	23	281	AGC	YANK
STK32B	Q9NY57	55351	14217	ENSG00000152953	Yes	Pkinase	23	283	AGC	YANK
STK32C	Q86UX6	282974	21332	ENSG00000165752	Yes	Pkinase	93	353	AGC	YANK
STK33	Q9BYT3	65975	14568	ENSG00000130413	Yes	Pkinase	116	381	CAMK	STK33
STK35	Q8TDR2	140901	16254	ENSG00000125834	No	Pkinase	202	529	Other	NKF4
STK36	Q9NRP7	27148	17209	ENSG00000163482	Yes	Pkinase	4	254	Other	ULK	Fused
STK38	Q15208	11329	17847	ENSG00000112079	No	Pkinase	89	382	AGC	NDR	NDR
STK38L	Q9Y2H1	23012	17848	ENSG00000211455	Yes	Pkinase	90	383	AGC	NDR	NDR
STK39	Q9UEW8	27347	17717	ENSG00000198648	No	Pkinase	63	337	STE	STE20	FRAY
STK4	Q13043	6789	11408	ENSG00000101109	No	Pkinase	30	281	STE	STE20	MST
STK40	Q8N2I9	83931	21373	ENSG00000196182	Yes	Pkinase	35	330	CAMK	SGK495
STKLD1	Q8NE28	169436	28669	ENSG00000198870	Yes	Pkinase	28	297	Other	SGK071
STRADA	Q7RTN6	92335	30172	ENSG00000266173	No	Pkinase	69	379	STE	STE20	STLK
STRADB	Q9C0K7	55437	13205	ENSG00000082146	No	Pkinase	58	369	STE	STE20	STLK
STYK1	Q6J9G0	55359	18889	ENSG00000060140	No	Pkinase_Tyr	115	381	TK	TK-Unique
SYK	P43405	6850	11491	ENSG00000165025	No	Pkinase_Tyr	373	628	TK	SYK
TAOK1	Q7L7X3	57551	29259	ENSG00000160551	Yes	Pkinase	28	281	STE	STE20	TAO
TAOK2	Q9UL54	9344	16835	ENSG00000149930	Yes	Pkinase	28	281	STE	STE20	TAO
TAOK3	Q9H2K8	51347	18133	ENSG00000135090	No	Pkinase	24	277	STE	STE20	TAO
TBCK	Q8TEA7	93627	28261	ENSG00000145348	Yes	Pkinase	4	273	Other	TBCK
TBK1	Q9UHD2	29110	11584	ENSG00000183735	No	Pkinase	9	304	Other	IKK
TEC	P42680	7006	11719	ENSG00000135605	No	Pkinase_Tyr	370	621	TK	TEC
TEK	Q02763	7010	11724	ENSG00000120156	No	Pkinase_Tyr	824	1094	TK	TIE
TESK1	Q15569	7016	11731	ENSG00000107140	Yes	Pkinase_Tyr	56	312	TKL	LISK	TESK
TESK2	Q96S53	10420	11732	ENSG00000070759	Yes	Pkinase_Tyr	58	311	TKL	LISK	TESK
TEX14	Q8IWB6	56155	11737	ENSG00000121101	No	Pkinase_Tyr	254	499	Other	NKF5
TGFBR1	P36897	7046	11772	ENSG00000106799	No	Pkinase	205	494	TKL	STKR	STKR1
TGFBR2	P37173	7048	11773	ENSG00000163513	No	Pkinase_Tyr	244	540	TKL	STKR	STKR2
TIE1	P35590	7075	11809	ENSG00000066056	No	Pkinase_Tyr	839	1109	TK	TIE
TLK1	Q9UKI8	9874	11841	ENSG00000198586	Yes	Pkinase	456	734	Other	TLK
TLK2	Q86UE8	11011	11842	ENSG00000146872	Yes	Pkinase	462	741	Other	TLK
TNIK	Q9UKE5	23043	30765	ENSG00000154310	No	Pkinase	25	289	STE	STE20	MSN
TNK1	Q13470	8711	11940	ENSG00000174292	No	Pkinase_Tyr	116	379	TK	ACK
TNK2	Q07912	10188	19297	ENSG00000061938	No	Pkinase_Tyr	126	387	TK	ACK
TNNI3K	Q59H18	51086	19661	ENSG00000116783	No	Pkinase_Tyr	463	721	TKL	MLK	HH498
TP53RK	Q96S44	112858	16197	ENSG00000172315	Yes	Kdo	36	253	Euk-like	BUD32
TRIB1	Q96RU8	10221	16891	ENSG00000173334	No	Pkinase	94	338	CAMK	TRBL
TRIB2	Q92519	28951	30809	ENSG00000071575	No	Pkinase	64	308	CAMK	TRBL
TRIB3	Q96RU7	57761	16228	ENSG00000101255	No	Pkinase	71	315	CAMK	TRBL
TRIO	O75962	7204	12303	ENSG00000038382	No	Pkinase	2796	3050	CAMK	TRIO
TRPM6	Q9BX84	140803	17995	ENSG00000119121	No	Alpha_kinase	1736	1974	Atypical	Alpha	ChaK
TRPM7	Q96QT4	54822	17994	ENSG00000092439	No	Alpha_kinase	1580	1818	Atypical	Alpha	ChaK
TRRAP	Q9Y4A5	8295	12347	ENSG00000196367	No	PI3_PI4_kinase	3496	3783	Atypical	PIKK	TRRAP
TSSK1B	Q9BXA7	83942	14968	ENSG00000212122	Yes	Pkinase	12	272	CAMK	TSSK
TSSK2	Q96PF2	23617	11401	ENSG00000206203	Yes	Pkinase	12	272	CAMK	TSSK
TSSK3	Q96PN8	81629	15473	ENSG00000162526	Yes	Pkinase	10	265	CAMK	TSSK
TSSK4	Q6SA08	283629	19825	ENSG00000139908	Yes	Pkinase	25	293	CAMK	TSSK
TSSK6	Q9BXA6	83983	30410	ENSG00000178093	Yes	Pkinase	12	267	CAMK	TSSK
TTBK1	Q5TCY1	84630	19140	ENSG00000146216	Yes	Pkinase	34	294	CK1	TTBK
TTBK2	Q6IQ55	146057	19141	ENSG00000128881	Yes	Pkinase	21	281	CK1	TTBK
TTK	P33981	7272	12401	ENSG00000112742	No	Pkinase	525	791	Other	TTK
TTN	Q8WZ42	7273	12403	ENSG00000155657	No	Pkinase	32178	32432	CAMK	MLCK
TXK	P42681	7294	12434	ENSG00000074966	No	Pkinase_Tyr	271	522	TK	TEC
TYK2	P29597	7297	12440	ENSG00000105397	No	Pkinase_Tyr	590	868	TK	JAK
TYK2	P29597	7297	12440	ENSG00000105397	No	Pkinase_Tyr	897	1171	TK	JAKb
TYRO3	Q06418	7301	12446	ENSG00000092445	No	Pkinase_Tyr	519	788	TK	AXL
UHMK1	Q8TAS1	127933	19683	ENSG00000152332	No	Pkinase	23	304	Other	KIS
ULK1	O75385	8408	12558	ENSG00000177169	No	Pkinase	16	278	Other	ULK	ULK
ULK2	Q8IYT8	9706	13480	ENSG00000083290	No	Pkinase	9	271	Other	ULK	ULK
ULK3	Q6PHR2	25989	19703	ENSG00000140474	No	Pkinase	14	269	Other	ULK	ULK
ULK4	Q96C45	54986	15784	ENSG00000168038	Yes	Pkinase	4	280	Other	ULK	ULK
VRK1	Q99986	7443	12718	ENSG00000100749	No	Pkinase	37	326	CK1	VRK
VRK2	Q86Y07	7444	12719	ENSG00000028116	Yes	Pkinase	29	314	CK1	VRK
VRK3	Q8IV63	51231	18996	ENSG00000105053	Yes	Pkinase	166	454	CK1	VRK
WEE1	P30291	7465	12761	ENSG00000166483	No	Pkinase	299	569	Other	WEE	WEE1
WEE2	P0C1S8	494551	19684	ENSG00000214102	Yes	Pkinase	212	486	Other	WEE	WEE1
WNK1	Q9H4A3	65125	14540	ENSG00000060237	No	Pkinase	221	479	Other	WNK
WNK2	Q9Y3S1	65268	14542	ENSG00000165238	Yes	Pkinase	195	453	Other	WNK
WNK3	Q9BYP7	65267	14543	ENSG00000196632	Yes	Pkinase	147	405	Other	WNK
WNK4	Q96J92	65266	14544	ENSG00000126562	No	Pkinase	174	432	Other	WNK
YES1	P07947	7525	12841	ENSG00000176105	No	Pkinase_Tyr	277	528	TK	SRC	SrcA
ZAP70	P43403	7535	12858	ENSG00000115085	No	Pkinase_Tyr	338	594	TK	SYK
